# Supplementary material for: 4-(4-Carboxy­benz­yl)-1-methyl­piperazin-1-ium picrate
Source: Acta Crystallogr Sect E Struct Rep Online. 2009 Feb 13;65(Pt 3):o518. doi: 10.1107/S1600536809004474 (PMC2968640; doi:10.1107/S1600536809004474)
Supplement: Supplementary file 2 [file e-65-0o518-Isup2.hkl]

# 
# h,k,l, Fc-squared, Fo-squared, sigma(Fo-squared) and status flag 
# 
data_I
_shelx_title ' 081127a_0m in P-1' 
_shelx_refln_list_code          4 
_shelx_F_calc_maximum      144.37 
_exptl_crystal_F_000       484.00 
_reflns_d_resolution_high  0.8395 
 
loop_ 
 _symmetry_equiv_pos_as_xyz 
 'x, y, z' 
 '-x, -y, -z' 
 
_cell_length_a     7.3020 
_cell_length_b     9.5993 
_cell_length_c    15.1311 
_cell_angle_alpha  86.448 
_cell_angle_beta   79.145 
_cell_angle_gamma  79.950 
 
_shelx_F_squared_multiplier     1.000 
 
loop_ 
 _refln_index_h 
 _refln_index_k 
 _refln_index_l 
 _refln_F_squared_calc 
 _refln_F_squared_meas 
 _refln_F_squared_sigma 
 _refln_observed_status 
   1   0   0      733.55      670.63      9.94 o 
   2   0   0     2719.82     2650.50     24.76 o 
   3   0   0      226.53      232.04      4.01 o 
   4   0   0      594.89      572.10      8.02 o 
   5   0   0      136.99      147.86      6.43 o 
   6   0   0       50.58       49.85      4.34 o 
   7   0   0       24.69       26.01      4.06 o 
   8   0   0        6.14        5.10      2.94 o 
  -8   1   0       59.29       81.80      6.87 o 
  -7   1   0        3.18        3.59      2.29 o 
  -6   1   0       95.51      104.62      6.19 o 
  -5   1   0       87.58      104.04      3.52 o 
  -4   1   0        5.21        5.11      0.92 o 
  -3   1   0      208.70      211.00      4.11 o 
  -2   1   0     1383.10     1329.05     13.77 o 
  -1   1   0      246.53      236.61      3.32 o 
   0   1   0     1415.77     1451.62     13.04 o 
   2   1   0      258.98      231.34      5.43 o 
   3   1   0        0.08        0.31      0.93 o 
   4   1   0      198.40      187.05      3.78 o 
   5   1   0       80.20       87.46      4.86 o 
   6   1   0        7.19        4.73      1.90 o 
   7   1   0       13.53        8.67      2.57 o 
   8   1   0        6.30        5.98      2.63 o 
  -8   2   0       46.28       44.29      5.97 o 
  -7   2   0       20.41       23.94      4.25 o 
  -6   2   0      193.27      193.31      8.76 o 
  -5   2   0      100.35       92.34      5.45 o 
  -4   2   0       32.76       36.90      2.07 o 
  -3   2   0      429.57      440.61      5.80 o 
  -2   2   0      281.90      276.91      8.83 o 
  -1   2   0      709.08      650.05      7.73 o 
   0   2   0        1.20        2.28      0.93 o 
   1   2   0     2784.13     2599.10     34.18 o 
   2   2   0        0.94        0.25      0.32 o 
   3   2   0       76.82       89.90      2.28 o 
   4   2   0      384.38      414.05      6.19 o 
   5   2   0        4.48        8.09      1.89 o 
   6   2   0       30.08       26.71      3.62 o 
   7   2   0        1.74        0.56      1.67 o 
   8   2   0        5.62        4.15      2.28 o 
  -7   3   0       10.82       10.22      3.04 o 
  -6   3   0        5.43        3.94      2.02 o 
  -5   3   0      687.89      698.65     11.37 o 
  -4   3   0        2.63        1.70      1.10 o 
  -3   3   0       65.05       76.52      2.81 o 
  -2   3   0      654.75      677.25      9.21 o 
  -1   3   0     2023.08     1965.77     28.19 o 
   0   3   0      164.44      142.54      5.11 o 
   1   3   0      135.60      141.71      4.16 o 
   2   3   0        0.01       -0.17      0.58 o 
   3   3   0      720.51      704.36      8.92 o 
   4   3   0      667.07      685.36     14.99 o 
   5   3   0       12.98       15.37      2.65 o 
   6   3   0        2.91        4.66      1.92 o 
   7   3   0       17.90       20.52      3.55 o 
   8   3   0        6.91       10.86      3.14 o 
  -7   4   0        5.61       10.83      3.50 o 
  -6   4   0        2.72        4.27      2.31 o 
  -5   4   0       26.80       23.89      2.47 o 
  -4   4   0       46.21       43.16      3.44 o 
  -3   4   0        0.78        1.53      0.74 o 
  -2   4   0        0.27        0.60      0.51 o 
  -1   4   0      159.23      171.69      3.81 o 
   0   4   0     1038.34     1097.56     13.30 o 
   1   4   0      364.11      348.66      8.06 o 
   2   4   0     1916.80     1968.96     28.58 o 
   3   4   0      288.46      288.36      5.28 o 
   4   4   0       50.70       53.60      2.32 o 
   5   4   0        0.23        1.29      1.38 o 
   6   4   0        4.97        1.67      1.56 o 
   7   4   0        0.52        1.07      1.70 o 
   8   4   0       18.54       20.55      3.91 o 
  -6   5   0        4.97        7.24      2.70 o 
  -5   5   0       39.38       31.90      2.26 o 
  -4   5   0      187.78      177.51      4.27 o 
  -3   5   0       54.69       53.74      2.68 o 
  -2   5   0      128.75      132.64      3.35 o 
  -1   5   0       28.64       37.43      2.17 o 
   0   5   0      217.71      217.65      6.36 o 
   1   5   0        6.76        7.19      1.58 o 
   2   5   0      151.30      165.77      5.64 o 
   3   5   0        2.53        2.05      1.02 o 
   4   5   0       79.26       80.79      3.54 o 
   5   5   0       72.48       75.15      5.07 o 
   6   5   0        0.03       -0.58      1.14 o 
   7   5   0      141.82      148.99      8.39 o 
   8   5   0       62.59       56.79      6.24 o 
  -6   6   0        2.42        0.97      1.95 o 
  -5   6   0      117.39      120.05      4.00 o 
  -4   6   0        5.59        3.64      0.97 o 
  -3   6   0       22.28       24.86      1.92 o 
  -2   6   0       90.19       86.82      2.87 o 
  -1   6   0        1.55        1.94      0.74 o 
   0   6   0        7.79        6.46      1.67 o 
   1   6   0      137.87      119.92      5.40 o 
   2   6   0      607.90      653.07     14.05 o 
   3   6   0        0.80       -0.03      1.05 o 
   4   6   0       40.64       41.93      2.54 o 
   5   6   0      154.53      164.63      7.96 o 
   6   6   0       71.98       84.46      6.22 o 
   7   6   0      223.62      225.47     10.52 o 
  -5   7   0        3.18        1.08      1.15 o 
  -4   7   0       80.00       81.82      3.35 o 
  -3   7   0      183.29      191.26      4.89 o 
  -2   7   0       88.32       97.49      3.35 o 
  -1   7   0       19.45       16.60      1.90 o 
   0   7   0        3.20        4.47      1.77 o 
   1   7   0      222.40      224.19      8.22 o 
   2   7   0      144.48      149.07      6.53 o 
   3   7   0        1.74        5.56      1.72 o 
   4   7   0       58.57       55.40      4.26 o 
   5   7   0       43.46       34.48      4.28 o 
   6   7   0       72.74       76.56      5.99 o 
   7   7   0       24.97       23.70      4.52 o 
  -5   8   0       30.62       29.24      2.81 o 
  -4   8   0       21.59       17.54      2.45 o 
  -3   8   0      419.13      425.02      8.00 o 
  -2   8   0        0.64        2.24      1.29 o 
  -1   8   0      986.67     1009.10     22.78 o 
   0   8   0      257.53      260.04      9.94 o 
   1   8   0      217.11      204.59      8.48 o 
   2   8   0        7.30        8.52      2.26 o 
   3   8   0       52.72       55.04      4.39 o 
   4   8   0       70.28       57.72      4.69 o 
   5   8   0       26.52       27.95      4.30 o 
   6   8   0       11.29       10.11      3.31 o 
   7   8   0       24.23       19.79      4.40 o 
  -4   9   0        0.46       -0.68      1.44 o 
  -3   9   0        6.41        1.07      2.04 o 
  -2   9   0       32.28       31.06      4.95 o 
  -1   9   0       11.97       11.83      3.09 o 
   0   9   0      253.01      267.22     10.86 o 
   1   9   0       35.01       24.31      3.91 o 
   2   9   0       39.56       29.16      3.96 o 
   3   9   0        0.36        1.27      1.92 o 
   4   9   0        4.06        1.41      1.56 o 
   5   9   0        8.90       11.49      2.89 o 
   6   9   0        2.42        4.01      2.60 o 
  -2  10   0        0.13        0.27      1.73 o 
  -1  10   0        3.57        0.93      2.07 o 
   0  10   0        1.58       -0.03      2.02 o 
   1  10   0       55.34       50.41      5.70 o 
   2  10   0       41.84       40.24      5.03 o 
   3  10   0       12.12       13.02      3.38 o 
   4  10   0        3.84        1.36      1.58 o 
   5  10   0       33.78       25.99      4.17 o 
   0  11   0        1.81        1.12      2.48 o 
   1  11   0        5.23        9.23      3.25 o 
   2  11   0       12.78       15.71      3.88 o 
   3  11   0        2.24        2.53      2.53 o 
  -2 -11   1        0.28       -2.80      1.97 o 
  -1 -11   1       36.65       36.84      5.34 o 
   0 -11   1       15.85       13.38      3.93 o 
  -5 -10   1        2.90        1.94      1.80 o 
  -4 -10   1        0.85       -0.73      1.27 o 
  -3 -10   1        3.40        6.10      2.63 o 
  -2 -10   1       14.90       23.44      4.05 o 
  -1 -10   1       48.50       50.56      5.64 o 
   0 -10   1       35.46       49.06      5.83 o 
   1 -10   1       21.08       16.98      4.08 o 
   2 -10   1        9.31       10.45      3.31 o 
  -6  -9   1       84.84      106.71      7.72 o 
  -5  -9   1        4.98        4.15      2.16 o 
  -4  -9   1        9.21        6.83      2.23 o 
  -3  -9   1       63.61       52.36      4.88 o 
  -2  -9   1        5.03        0.97      1.85 o 
  -1  -9   1       20.29       18.55      3.47 o 
   0  -9   1      353.92      347.60     12.42 o 
   1  -9   1      182.15      190.30      9.50 o 
   2  -9   1       27.42       35.19      3.45 o 
   3  -9   1       22.85       25.44      5.54 o 
   4  -9   1       58.44       58.43      4.94 o 
  -6  -8   1       31.51       29.65      4.74 o 
  -5  -8   1      106.07      106.45      6.94 o 
  -4  -8   1       37.60       34.65      4.27 o 
  -3  -8   1       39.72       44.46      4.17 o 
  -2  -8   1        7.56        8.58      2.31 o 
  -1  -8   1        1.08        1.41      1.48 o 
   0  -8   1      366.87      379.36     12.32 o 
   1  -8   1        3.59        1.67      1.36 o 
   2  -8   1        0.43        1.91      1.14 o 
   3  -8   1        0.00        0.80      0.96 o 
   4  -8   1       40.19       39.69      3.01 o 
   5  -8   1       10.87       11.75      1.91 o 
  -7  -7   1        0.38       -1.60      1.60 o 
  -6  -7   1       28.72       24.94      4.23 o 
  -5  -7   1       61.81       65.47      5.34 o 
  -4  -7   1        1.35        1.07      1.29 o 
  -3  -7   1       74.62       75.80      4.54 o 
  -2  -7   1       72.00       84.59      4.81 o 
  -1  -7   1        9.05       10.06      2.29 o 
   0  -7   1       79.58       78.94      3.34 o 
   1  -7   1      128.47      131.20      4.53 o 
   2  -7   1        4.62        4.10      2.00 o 
   3  -7   1      334.32      326.42      6.51 o 
   4  -7   1        6.37        5.17      1.32 o 
   5  -7   1       32.68       29.39      2.53 o 
  -7  -6   1       29.41       31.35      4.68 o 
  -6  -6   1       67.45       68.90      5.66 o 
  -5  -6   1        3.94        3.47      1.90 o 
  -4  -6   1      446.33      477.77     13.29 o 
  -3  -6   1      546.34      540.72      8.95 o 
  -2  -6   1      542.92      555.88     12.49 o 
  -1  -6   1        0.59        1.77      1.24 o 
   0  -6   1        1.43        2.06      0.85 o 
   1  -6   1       22.12       18.28      1.85 o 
   2  -6   1       54.56       51.14      2.25 o 
   3  -6   1       56.44       57.99      2.61 o 
   4  -6   1      211.83      194.51      6.05 o 
   5  -6   1       12.49       10.11      1.57 o 
   6  -6   1        2.29        1.80      1.08 o 
  -8  -5   1       18.00       13.00      3.40 o 
  -7  -5   1       90.48      104.44      7.04 o 
  -6  -5   1       29.11       24.43      3.69 o 
  -5  -5   1       57.68       66.27      4.86 o 
  -4  -5   1      105.41      112.13      5.73 o 
  -3  -5   1      724.22      701.18      9.95 o 
  -2  -5   1      341.15      371.62      8.89 o 
  -1  -5   1        0.17        1.04      0.88 o 
   0  -5   1      144.21      164.36      5.71 o 
   1  -5   1       90.16       97.33      3.34 o 
   2  -5   1      224.28      238.64      6.51 o 
   3  -5   1       12.26       12.41      1.72 o 
   4  -5   1      257.72      248.08      7.03 o 
   5  -5   1       67.03       64.49      3.61 o 
   6  -5   1        0.60        0.30      1.45 o 
   7  -5   1        0.61       -0.02      2.09 o 
  -8  -4   1        0.06        0.70      1.89 o 
  -7  -4   1       16.50       18.55      3.50 o 
  -6  -4   1       51.36       55.72      4.71 o 
  -5  -4   1        0.01       -1.21      0.90 o 
  -4  -4   1        4.27        2.91      1.29 o 
  -3  -4   1       96.29       94.09      4.82 o 
  -2  -4   1      190.47      192.26      5.37 o 
  -1  -4   1      956.32     1033.98     11.50 o 
   0  -4   1     2256.23     2313.69     22.50 o 
   1  -4   1      436.68      402.28      6.64 o 
   2  -4   1      213.71      225.21      5.00 o 
   3  -4   1       58.94       56.73      2.65 o 
   4  -4   1        4.62        4.15      1.15 o 
   5  -4   1        5.23        6.54      1.53 o 
   6  -4   1       12.99       11.67      2.05 o 
   7  -4   1       51.54       51.89      6.12 o 
  -8  -3   1        1.08        4.88      2.41 o 
  -7  -3   1        1.73        2.58      1.82 o 
  -6  -3   1       28.96       29.50      3.86 o 
  -5  -3   1      134.16      123.47      6.06 o 
  -4  -3   1      826.90      818.69     16.63 o 
  -3  -3   1      360.31      390.45      5.76 o 
  -2  -3   1     1889.40     1813.36     18.32 o 
  -1  -3   1     1342.03     1377.25     13.57 o 
   0  -3   1      340.52      303.60      6.69 o 
   1  -3   1        5.42        6.43      0.86 o 
   2  -3   1      789.84      807.20     10.38 o 
   3  -3   1        1.89        0.25      0.49 o 
   4  -3   1       14.40       15.26      1.72 o 
   5  -3   1      227.77      225.84     11.38 o 
   6  -3   1       63.13       64.96      5.25 o 
   7  -3   1        2.72        3.50      2.23 o 
  -8  -2   1        7.27        9.67      3.06 o 
  -7  -2   1       42.40       42.42      4.93 o 
  -6  -2   1       11.83       11.20      2.48 o 
  -5  -2   1        4.47        3.57      1.48 o 
  -4  -2   1      570.51      635.46     16.57 o 
  -3  -2   1      273.61      269.42      4.06 o 
  -2  -2   1      517.83      428.34      5.39 o 
  -1  -2   1     1085.04      967.51      9.34 o 
   0  -2   1     6353.32     6407.70     80.85 o 
   1  -2   1      643.09      578.64      7.11 o 
   2  -2   1       18.76       18.07      1.76 o 
   3  -2   1        0.70        2.37      0.93 o 
   4  -2   1      970.95      999.27     12.98 o 
   5  -2   1       32.95       29.27      2.26 o 
   6  -2   1      124.93      138.02      7.32 o 
   7  -2   1       18.50       18.31      3.77 o 
   8  -2   1        3.37        1.48      2.41 o 
  -8  -1   1       10.16       10.27      3.23 o 
  -7  -1   1       65.62       60.72      5.22 o 
  -6  -1   1      132.55      139.39      6.98 o 
  -5  -1   1        1.10        0.15      0.88 o 
  -4  -1   1      180.97      169.31      3.36 o 
  -3  -1   1      159.33      170.76      2.94 o 
  -2  -1   1      465.77      469.53      8.90 o 
  -1  -1   1      761.40      699.33     10.59 o 
   0  -1   1      208.22      201.53      3.72 o 
   1  -1   1     5498.65     5741.74     65.05 o 
   2  -1   1      836.63      829.80     29.00 o 
   3  -1   1       89.16       86.07      2.56 o 
   4  -1   1      379.92      385.69      6.65 o 
   5  -1   1      404.13      420.34      9.29 o 
   6  -1   1       45.97       49.19      4.83 o 
   7  -1   1       19.98       18.46      3.72 o 
   8  -1   1       23.73       19.52      4.22 o 
  -8   0   1       15.77       13.72      3.71 o 
  -7   0   1        1.22       -0.63      1.51 o 
  -6   0   1       44.29       42.46      4.49 o 
  -5   0   1       80.06       86.47      4.97 o 
  -4   0   1       58.86       57.15      2.05 o 
  -3   0   1     2619.51     2633.43     25.35 o 
  -2   0   1     1991.32     1946.13     18.65 o 
  -1   0   1     7391.49     7526.55     96.93 o 
   1   0   1      892.16      807.46     10.30 o 
   2   0   1     6538.50     6734.39     59.82 o 
   3   0   1     1051.89     1043.06     11.76 o 
   4   0   1      186.69      184.31      4.07 o 
   5   0   1       16.37       17.92      1.64 o 
   6   0   1      275.99      259.26      9.59 o 
   7   0   1       12.00       12.26      2.92 o 
   8   0   1        5.45        6.71      2.77 o 
  -8   1   1       56.25       67.26      6.99 o 
  -7   1   1       32.95       38.88      5.13 o 
  -6   1   1       54.25       57.68      4.90 o 
  -5   1   1        0.10        6.82      2.01 o 
  -4   1   1       20.17       18.97      1.50 o 
  -3   1   1       50.35       45.61      1.89 o 
  -2   1   1      113.61      126.64      3.71 o 
  -1   1   1      287.22      250.34      2.34 o 
   0   1   1       56.13       49.40      1.40 o 
   1   1   1        3.93       -1.39      0.93 o 
   2   1   1     3361.72     3357.71     31.53 o 
   3   1   1      100.08       91.22      2.37 o 
   4   1   1       14.40       10.80      1.56 o 
   5   1   1      159.81      154.56      3.95 o 
   6   1   1       77.10       80.49      5.29 o 
   7   1   1       34.44       32.22      4.23 o 
   8   1   1        3.98        4.81      2.63 o 
  -7   2   1       39.96       41.36      5.29 o 
  -6   2   1       15.87       16.71      3.33 o 
  -5   2   1        7.20        8.27      1.41 o 
  -4   2   1        1.67        1.44      0.63 o 
  -3   2   1      289.85      319.51      4.23 o 
  -2   2   1       29.78       29.50      1.01 o 
  -1   2   1       25.07       21.04      0.75 o 
   0   2   1       21.20        8.99      0.73 o 
   1   2   1     3852.03     3614.89     46.90 o 
   2   2   1     4992.08     5165.31    102.21 o 
   3   2   1       10.27       10.84      1.00 o 
   4   2   1      180.68      165.02      3.67 o 
   5   2   1       70.28       63.78      4.12 o 
   6   2   1      115.13      125.75      6.50 o 
   7   2   1       63.21       58.56      5.00 o 
   8   2   1        2.51        1.55      2.06 o 
  -7   3   1        6.61        3.74      2.72 o 
  -6   3   1       20.86       18.90      3.57 o 
  -5   3   1        6.17        6.18      1.57 o 
  -4   3   1      335.82      341.11      6.83 o 
  -3   3   1       11.24       13.61      0.90 o 
  -2   3   1     2712.19     2832.46     19.08 o 
  -1   3   1       46.13       34.56      1.68 o 
   0   3   1      333.36      317.94      7.16 o 
   1   3   1     9533.87     9686.68    121.69 o 
   2   3   1       47.28       37.30      1.56 o 
   3   3   1      234.49      252.10      4.60 o 
   4   3   1        1.41        2.87      0.99 o 
   5   3   1        1.18        1.53      1.14 o 
   6   3   1        0.47        1.36      1.31 o 
   7   3   1       12.71        9.08      2.65 o 
   8   3   1        0.07        0.63      1.89 o 
  -7   4   1        6.72        5.32      2.79 o 
  -6   4   1        0.08        1.56      1.92 o 
  -5   4   1       12.51       16.14      2.61 o 
  -4   4   1       81.70       90.67      2.79 o 
  -3   4   1        6.37        7.42      0.89 o 
  -2   4   1      209.65      240.88      4.12 o 
  -1   4   1      236.49      237.16      4.96 o 
   0   4   1       43.26       49.92      2.93 o 
   1   4   1     3031.38     3178.55     43.91 o 
   2   4   1      149.83      182.13      5.48 o 
   3   4   1        6.76       12.03      2.11 o 
   4   4   1       36.27       33.60      5.29 o 
   5   4   1       38.98       35.26      3.83 o 
   6   4   1       74.45       68.28      4.98 o 
   7   4   1        0.63       -0.39      1.44 o 
   8   4   1       11.79       11.22      3.33 o 
  -6   5   1        3.84        2.14      2.11 o 
  -5   5   1      251.04      247.90      5.40 o 
  -4   5   1      258.99      265.09      5.29 o 
  -3   5   1       10.11        7.18      1.04 o 
  -2   5   1       92.71       91.59      2.68 o 
  -1   5   1        2.20        3.11      0.63 o 
   0   5   1      662.07      661.57     13.85 o 
   1   5   1      112.82      125.84      5.09 o 
   2   5   1      915.71      926.99     17.01 o 
   3   5   1       25.75       22.48      1.78 o 
   4   5   1       73.75       65.44      5.09 o 
   5   5   1       32.37       40.06      4.18 o 
   6   5   1      183.18      170.73      8.17 o 
   7   5   1       52.15       52.54      5.64 o 
   8   5   1        1.99        1.44      1.92 o 
  -6   6   1        2.27        2.94      2.50 o 
  -5   6   1        4.67        4.52      1.16 o 
  -4   6   1       22.56       23.70      2.03 o 
  -3   6   1        0.01        0.46      0.70 o 
  -2   6   1      109.41      107.52      3.19 o 
  -1   6   1        3.91        3.81      2.09 o 
   0   6   1      118.12      102.13      5.14 o 
   1   6   1       31.62       26.54      2.89 o 
   2   6   1        0.41        2.19      1.21 o 
   3   6   1      293.58      320.64      9.12 o 
   4   6   1       54.30       52.50      2.74 o 
   5   6   1      197.95      191.45      8.39 o 
   6   6   1      147.80      168.26      8.47 o 
   7   6   1       19.15       18.39      3.72 o 
   8   6   1        0.78        1.36      2.14 o 
  -5   7   1        5.93        5.04      1.39 o 
  -4   7   1      170.99      180.66      4.96 o 
  -3   7   1      106.70      101.28      8.39 o 
  -2   7   1       11.28       15.22      2.08 o 
  -1   7   1       36.83       34.29      3.88 o 
   0   7   1      147.31      131.07      6.43 o 
   1   7   1      153.23      166.27      7.03 o 
   2   7   1        2.61        2.67      1.46 o 
   3   7   1       18.57       20.77      2.89 o 
   4   7   1      490.19      490.26      9.20 o 
   5   7   1      274.99      260.32     10.35 o 
   6   7   1        9.23       15.38      3.25 o 
   7   7   1        0.21        0.97      2.18 o 
  -4   8   1        9.87       11.98      3.54 o 
  -3   8   1      148.52      151.12      8.90 o 
  -2   8   1       37.36       38.20      4.76 o 
  -1   8   1      208.17      222.15      9.41 o 
   0   8   1        1.10       -0.66      1.65 o 
   1   8   1       22.84       21.15      3.35 o 
   2   8   1        5.12        1.17      1.60 o 
   3   8   1        2.05        1.61      1.73 o 
   4   8   1       52.40       51.54      3.27 o 
   5   8   1        7.03        8.38      2.62 o 
   6   8   1       24.44       26.62      4.52 o 
   7   8   1        0.42        2.29      2.31 o 
  -3   9   1        0.14        0.34      1.80 o 
  -2   9   1        1.59       -0.08      1.85 o 
  -1   9   1        0.01       -0.99      1.63 o 
   0   9   1       82.61       89.59      6.36 o 
   1   9   1      225.77      202.14      9.21 o 
   2   9   1       11.09       10.39      2.79 o 
   3   9   1       16.93       22.27      3.76 o 
   4   9   1       12.62       10.47      1.91 o 
   5   9   1       20.65       17.88      3.54 o 
   6   9   1        3.27        4.83      2.43 o 
  -2  10   1        5.44        6.80      2.77 o 
  -1  10   1        0.19        1.29      2.14 o 
   0  10   1       15.08       13.84      3.55 o 
   1  10   1       42.05       39.12      5.22 o 
   2  10   1      231.42      244.57     10.67 o 
   3  10   1       17.00       23.22      3.93 o 
   4  10   1        0.02        0.02      1.31 o 
   5  10   1       16.04       13.09      3.25 o 
   0  11   1       23.01       20.04      4.64 o 
   1  11   1        0.92       -2.58      1.72 o 
   2  11   1       40.33       48.32      6.07 o 
   3  11   1        1.18        1.19      2.46 o 
  -2 -11   2        0.36        2.63      2.31 o 
  -1 -11   2        0.72        3.64      2.60 o 
   0 -11   2       44.79       40.28      5.83 o 
  -4 -10   2        3.51        0.31      1.55 o 
  -2 -10   2       14.73        8.40      2.70 o 
  -1 -10   2        2.28       -1.21      1.73 o 
   0 -10   2        6.13       10.03      3.13 o 
   1 -10   2        2.14        8.21      3.28 o 
   2 -10   2        2.07        2.70      1.74 o 
  -5  -9   2        8.84        5.75      2.40 o 
  -4  -9   2       25.20       23.12      3.67 o 
  -3  -9   2        0.62        0.56      1.68 o 
  -2  -9   2       53.15       44.23      4.52 o 
  -1  -9   2        0.01        1.21      1.70 o 
   0  -9   2      481.53      524.53     15.75 o 
   1  -9   2       32.58       32.40      3.14 o 
   2  -9   2       11.82       17.76      2.54 o 
   3  -9   2       17.47       14.67      2.52 o 
   4  -9   2        0.33        0.01      1.20 o 
  -6  -8   2       50.90       67.38      6.60 o 
  -5  -8   2        0.51        0.14      1.61 o 
  -4  -8   2       16.07       24.67      3.76 o 
  -3  -8   2        0.41        0.05      1.10 o 
  -2  -8   2       16.89       16.29      2.92 o 
  -1  -8   2        2.82        1.82      1.58 o 
   0  -8   2       17.47       16.36      2.06 o 
   1  -8   2      168.69      158.55      5.44 o 
   2  -8   2       92.09      101.92      4.56 o 
   3  -8   2       34.68       39.22      3.60 o 
   4  -8   2        1.61        2.19      1.15 o 
   5  -8   2       45.67       47.23      3.28 o 
  -7  -7   2       32.26       42.13      5.64 o 
  -6  -7   2       13.82       17.83      3.72 o 
  -5  -7   2        1.39        1.56      1.82 o 
  -4  -7   2        0.99        0.44      1.36 o 
  -3  -7   2        5.71        3.13      1.33 o 
  -2  -7   2        0.02        1.19      1.19 o 
  -1  -7   2        4.85        6.10      1.85 o 
   0  -7   2       53.06       56.81      2.92 o 
   1  -7   2      112.56      109.40      4.16 o 
   2  -7   2      651.43      681.86     14.77 o 
   3  -7   2       32.51       30.47      3.72 o 
   4  -7   2       10.75        9.52      1.54 o 
   5  -7   2       48.21       45.65      3.00 o 
  -7  -6   2        0.14       -0.58      1.63 o 
  -6  -6   2        8.67        9.25      2.82 o 
  -5  -6   2     1142.86     1213.36     25.47 o 
  -4  -6   2      420.29      425.23     12.63 o 
  -3  -6   2        0.22        1.25      0.77 o 
  -2  -6   2      347.65      336.18      9.07 o 
  -1  -6   2        8.86        9.61      3.83 o 
   0  -6   2       50.89       54.27      2.54 o 
   1  -6   2      691.68      651.54     14.82 o 
   2  -6   2      453.06      447.58     10.00 o 
   3  -6   2      372.53      364.65     10.29 o 
   4  -6   2        3.76        5.27      1.56 o 
   5  -6   2       50.42       47.31      5.07 o 
   6  -6   2        8.98        8.38      2.08 o 
  -7  -5   2        8.67       13.16      3.13 o 
  -6  -5   2        1.13        2.74      1.87 o 
  -5  -5   2       12.36       16.81      3.13 o 
  -4  -5   2      247.50      262.06      9.16 o 
  -3  -5   2      350.41      363.55      6.48 o 
  -2  -5   2      992.29     1063.58     18.07 o 
  -1  -5   2       84.52       91.83      3.04 o 
   0  -5   2      387.51      402.76      6.70 o 
   1  -5   2       50.47       64.54      3.83 o 
   2  -5   2     1448.00     1428.53     17.58 o 
   3  -5   2        2.74        3.62      1.03 o 
   4  -5   2      126.19      122.44      4.51 o 
   5  -5   2        8.66        6.51      3.09 o 
   6  -5   2       21.27       21.88      2.76 o 
   7  -5   2        2.09        2.07      2.46 o 
  -8  -4   2        1.38        3.37      2.29 o 
  -7  -4   2        3.91        2.97      1.87 o 
  -6  -4   2       35.15       40.31      4.64 o 
  -5  -4   2      204.36      205.51      8.24 o 
  -4  -4   2      372.17      400.74     11.07 o 
  -3  -4   2        7.94        7.98      1.05 o 
  -2  -4   2       44.57       44.03      2.43 o 
  -1  -4   2      604.52      598.51      7.66 o 
   0  -4   2      135.37      139.95      4.85 o 
   1  -4   2      320.68      278.47      6.22 o 
   2  -4   2      244.91      236.14      5.10 o 
   3  -4   2        0.49       -0.27      0.58 o 
   4  -4   2        0.77        2.16      1.01 o 
   5  -4   2        0.04       -0.67      0.88 o 
   6  -4   2       87.40       81.79      4.77 o 
   7  -4   2       20.34       21.79      4.25 o 
  -8  -3   2        2.83        4.47      2.41 o 
  -7  -3   2        0.00        0.32      1.48 o 
  -6  -3   2       14.01       15.79      3.06 o 
  -5  -3   2      213.98      224.13      8.48 o 
  -4  -3   2       96.87       96.84      4.92 o 
  -3  -3   2      151.71      164.51      3.18 o 
  -2  -3   2      233.07      204.35      3.65 o 
  -1  -3   2       34.36       40.64      1.79 o 
   0  -3   2      386.51      342.49      7.37 o 
   1  -3   2       15.28       11.24      1.03 o 
   2  -3   2       41.41       36.35      2.15 o 
   3  -3   2        9.89       14.97      1.47 o 
   4  -3   2      616.17      602.42      9.71 o 
   5  -3   2      107.62      112.14      4.14 o 
   6  -3   2       51.01       59.55      3.35 o 
   7  -3   2       30.24       36.48      4.91 o 
  -8  -2   2       52.13       48.25      5.71 o 
  -7  -2   2        8.23        8.06      2.40 o 
  -6  -2   2       85.36       88.39      5.63 o 
  -5  -2   2      189.83      203.02      7.81 o 
  -4  -2   2      447.14      459.38     11.39 o 
  -3  -2   2      984.99     1016.85     17.71 o 
  -2  -2   2       55.31       54.93      1.41 o 
  -1  -2   2      265.31      259.60      4.87 o 
   0  -2   2     1647.29     1492.34     21.02 o 
   1  -2   2      277.89      257.06      4.08 o 
   2  -2   2      232.44      230.76      4.25 o 
   3  -2   2      261.11      266.96      5.15 o 
   4  -2   2      101.74      116.88      4.00 o 
   5  -2   2      814.28      821.18     12.15 o 
   6  -2   2      162.18      159.63      5.06 o 
   7  -2   2        0.48       -0.17      1.63 o 
   8  -2   2        0.07        0.59      2.12 o 
  -8  -1   2       16.27       10.40      3.16 o 
  -7  -1   2       79.73       84.43      6.11 o 
  -6  -1   2       40.55       40.86      4.32 o 
  -5  -1   2       26.61       26.69      3.35 o 
  -4  -1   2       22.47       28.63      2.99 o 
  -3  -1   2       73.05       69.65      3.50 o 
  -2  -1   2     3080.40     2946.38     39.60 o 
  -1  -1   2     2038.79     1993.89     26.63 o 
   0  -1   2      155.19      134.44      3.08 o 
   1  -1   2      177.02      180.99      2.88 o 
   2  -1   2      285.91      279.52      4.41 o 
   3  -1   2     2040.72     2008.81     20.72 o 
   4  -1   2     1580.27     1623.80     18.25 o 
   5  -1   2       14.95        9.53      1.44 o 
   6  -1   2       88.43       82.32      5.41 o 
   7  -1   2        0.02        0.95      1.82 o 
   8  -1   2        0.91        3.23      2.21 o 
  -8   0   2        0.65        4.11      2.57 o 
  -7   0   2      232.49      248.15     10.69 o 
  -6   0   2        0.07        0.25      1.24 o 
  -5   0   2       18.55       19.29      2.86 o 
  -4   0   2       12.27        9.95      0.99 o 
  -3   0   2      178.35      174.47      5.76 o 
  -2   0   2       13.18       32.42      2.06 o 
  -1   0   2     6769.12     6350.36     79.18 o 
   0   0   2      117.92       96.12      2.03 o 
   1   0   2      138.66      117.93      1.57 o 
   2   0   2     5790.26     5768.48     51.62 o 
   3   0   2      120.12      105.91      2.73 o 
   4   0   2       20.36       20.58      2.09 o 
   5   0   2      687.57      692.37     10.18 o 
   6   0   2      129.71      118.16      6.33 o 
   7   0   2       29.79       35.40      4.54 o 
   8   0   2        0.87        1.60      2.19 o 
  -8   1   2       95.85       92.87      7.31 o 
  -7   1   2       49.05       60.75      6.19 o 
  -6   1   2       14.33       10.10      2.65 o 
  -5   1   2        0.76        0.70      1.31 o 
  -4   1   2        0.28        1.31      1.00 o 
  -3   1   2      269.42      299.86      3.76 o 
  -2   1   2      264.38      253.86      2.70 o 
  -1   1   2       41.37       40.75      1.02 o 
   0   1   2     1411.13     1242.76      9.91 o 
   1   1   2      459.57      459.98      5.27 o 
   2   1   2    12551.65    13304.73    118.99 o 
   3   1   2     2391.59     2280.62     54.49 o 
   4   1   2      252.11      241.46      4.72 o 
   5   1   2       20.73       29.24      3.47 o 
   6   1   2      114.53      115.32      6.14 o 
   7   1   2      281.09      272.00     10.49 o 
   8   1   2       34.09       27.18      4.30 o 
  -7   2   2        3.47        2.84      2.02 o 
  -6   2   2      128.48      129.37      7.37 o 
  -5   2   2        0.00       -0.17      1.10 o 
  -4   2   2       58.27       58.95      1.57 o 
  -3   2   2      480.61      507.65      4.97 o 
  -2   2   2     2178.39     2098.97     15.81 o 
  -1   2   2      121.95      139.81      2.34 o 
   0   2   2     2894.26     2767.44     21.16 o 
   1   2   2     6668.04     6547.60     83.04 o 
   2   2   2    20843.76    22052.57    333.25 o 
   3   2   2        0.05        0.77      0.57 o 
   4   2   2      237.33      234.86      7.23 o 
   5   2   2       65.77       65.95      2.62 o 
   6   2   2        1.93        2.52      1.67 o 
   7   2   2       10.35       11.46      2.86 o 
   8   2   2        0.20        0.05      1.70 o 
  -7   3   2       17.33       10.20      3.38 o 
  -6   3   2        0.09        0.20      1.55 o 
  -5   3   2        3.33        2.65      1.58 o 
  -4   3   2        4.41        5.96      1.22 o 
  -3   3   2      617.59      708.84      6.58 o 
  -2   3   2      474.04      470.64      4.71 o 
  -1   3   2       46.55       41.78      1.30 o 
   0   3   2      213.19      237.66      4.19 o 
   2   3   2        5.01        5.64      1.14 o 
   3   3   2     1916.56     1911.31     34.19 o 
   4   3   2      557.31      568.07      8.38 o 
   5   3   2       21.51       21.46      1.76 o 
   6   3   2       74.25       62.02      4.56 o 
   7   3   2       19.76       21.03      3.74 o 
   8   3   2        0.28        1.36      1.94 o 
  -7   4   2        8.27        8.75      3.30 o 
  -6   4   2       64.41       68.42      5.82 o 
  -5   4   2        4.56        2.30      0.78 o 
  -4   4   2       64.07       67.23      2.40 o 
  -3   4   2      146.13      150.27      3.40 o 
  -2   4   2      652.59      649.57      8.55 o 
  -1   4   2        9.44       11.47      2.95 o 
   0   4   2      344.55      334.69      8.32 o 
   2   4   2     1239.95     1334.39     21.45 o 
   3   4   2        0.83        1.37      0.64 o 
   4   4   2      141.13      128.38      3.71 o 
   5   4   2        0.00        0.45      0.79 o 
   6   4   2       86.31       92.69      5.65 o 
   7   4   2        8.39        5.29      2.19 o 
   8   4   2        1.53        1.05      1.90 o 
  -6   5   2       20.12       24.97      4.49 o 
  -5   5   2        7.98        6.52      1.40 o 
  -4   5   2        0.00       -0.41      1.17 o 
  -3   5   2        2.93        2.63      0.75 o 
  -2   5   2       91.49       88.15      2.64 o 
  -1   5   2        1.12        2.63      1.23 o 
   0   5   2      102.72      110.79      4.97 o 
   1   5   2       76.29       87.15      4.30 o 
   2   5   2        9.21       10.64      1.85 o 
   3   5   2       67.16       67.79      2.72 o 
   4   5   2      223.71      232.62      5.42 o 
   5   5   2      143.26      154.25      7.04 o 
   6   5   2        0.24        3.01      1.77 o 
   7   5   2      114.19      130.14      7.60 o 
   8   5   2        5.75        7.53      2.82 o 
  -6   6   2        0.25       -0.24      1.73 o 
  -5   6   2        0.24        0.13      0.95 o 
  -4   6   2        4.23        5.62      1.17 o 
  -3   6   2        9.38        6.91      1.12 o 
  -2   6   2        5.74        5.81      1.26 o 
  -1   6   2       13.64       16.69      3.63 o 
   0   6   2       35.66       38.46      3.32 o 
   1   6   2      233.88      245.96      8.18 o 
   2   6   2      526.27      497.18     12.21 o 
   3   6   2        7.50        4.79      1.53 o 
   4   6   2       15.68       15.79      1.78 o 
   5   6   2       11.18       11.59      2.60 o 
   6   6   2       27.57       34.14      4.45 o 
   7   6   2        0.01       -0.15      1.61 o 
   8   6   2        0.63       -0.44      1.85 o 
  -5   7   2        0.08       -0.77      1.24 o 
  -4   7   2       14.45       17.75      4.62 o 
  -3   7   2        0.89        2.06      1.17 o 
  -2   7   2        2.90        6.24      2.33 o 
  -1   7   2      486.22      496.53     13.72 o 
   0   7   2        0.20        0.03      1.16 o 
   1   7   2       17.00       21.83      3.04 o 
   2   7   2      269.13      305.52      9.91 o 
   3   7   2       41.80       40.77      3.94 o 
   4   7   2       19.12       21.20      6.62 o 
   5   7   2        0.14       -0.97      1.41 o 
   6   7   2       16.56       20.57      3.76 o 
   7   7   2        3.98        4.39      2.62 o 
  -4   8   2       57.46       58.19      7.23 o 
  -3   8   2       44.09       54.05      6.55 o 
  -2   8   2       44.61       48.86      5.08 o 
  -1   8   2       52.73       60.91      5.00 o 
   0   8   2        1.25        0.65      1.56 o 
   1   8   2       18.60       19.31      3.16 o 
   2   8   2       13.18       13.46      2.79 o 
   3   8   2       53.20       46.13      4.51 o 
   4   8   2       54.36       53.34      3.76 o 
   5   8   2       50.74       59.51      5.07 o 
   6   8   2        0.18        1.82      1.92 o 
   7   8   2        0.13        2.89      2.45 o 
  -3   9   2        1.01       -0.69      1.13 o 
  -2   9   2        0.14        1.41      1.73 o 
  -1   9   2       40.18       43.83      5.22 o 
   0   9   2       77.10       66.07      5.53 o 
   1   9   2      190.69      212.98      9.46 o 
   2   9   2       23.13       26.81      4.06 o 
   3   9   2      116.16       92.41      6.19 o 
   4   9   2       13.27        9.93      3.58 o 
   5   9   2       50.28       53.78      5.49 o 
   6   9   2       24.56       25.45      4.45 o 
  -2  10   2        3.31        1.36      2.35 o 
  -1  10   2       39.28       54.59      6.14 o 
   0  10   2        1.29        2.86      2.19 o 
   1  10   2      186.22      190.73      9.70 o 
   2  10   2       58.33       59.32      5.97 o 
   3  10   2       38.70       33.66      4.79 o 
   4  10   2        0.67       -0.69      1.15 o 
   5  10   2       22.03       18.27      3.50 o 
   0  11   2        8.70        3.11      2.62 o 
   1  11   2       22.50       26.60      5.00 o 
   2  11   2      104.55      102.25      7.55 o 
   3  11   2        3.58        5.95      2.89 o 
  -2 -11   3       15.32       18.24      3.81 o 
  -1 -11   3       31.68       28.75      4.79 o 
   0 -11   3        2.01        3.93      2.80 o 
  -4 -10   3       68.45       69.34      5.61 o 
  -2 -10   3       18.41       21.57      3.89 o 
  -1 -10   3        8.57       10.86      3.18 o 
   0 -10   3       13.33       11.12      3.60 o 
   1 -10   3       93.27       98.17      5.06 o 
   2 -10   3        0.02        1.33      1.58 o 
  -5  -9   3       40.84       52.72      5.90 o 
  -4  -9   3       12.06        6.54      2.23 o 
  -2  -9   3        8.82        7.11      2.43 o 
  -1  -9   3        3.17        0.65      1.87 o 
   0  -9   3      125.70      118.62      4.82 o 
   1  -9   3       17.27       24.37      2.92 o 
   2  -9   3       53.62       67.25      4.48 o 
   3  -9   3        3.20        3.30      2.60 o 
   4  -9   3        0.24        0.00      1.32 o 
  -6  -8   3       54.72       35.71      5.10 o 
  -5  -8   3       24.41       19.87      3.74 o 
  -4  -8   3       33.31       39.39      4.68 o 
  -3  -8   3        7.70        4.06      1.73 o 
  -2  -8   3       51.13       45.33      3.89 o 
  -1  -8   3       44.74       37.49      3.12 o 
   0  -8   3       86.76       96.69      4.65 o 
   1  -8   3      309.17      343.35      8.16 o 
   2  -8   3       45.09       46.80      3.60 o 
   3  -8   3        0.01        0.27      1.36 o 
   4  -8   3       19.10       16.66      2.02 o 
   5  -8   3       45.73       41.72      4.34 o 
  -7  -7   3        1.97       -0.31      1.82 o 
  -6  -7   3        4.90        2.87      2.12 o 
  -5  -7   3       24.90       32.67      4.61 o 
  -4  -7   3      215.31      220.82      9.24 o 
  -3  -7   3      175.78      159.60      4.76 o 
  -2  -7   3       17.00       15.33      2.46 o 
  -1  -7   3       19.19       23.46      2.08 o 
   0  -7   3        8.24        9.34      1.49 o 
   1  -7   3       66.14       66.95      4.34 o 
   2  -7   3      885.74      895.15     20.16 o 
   3  -7   3        2.62        2.52      1.19 o 
   4  -7   3      142.27      145.99     10.25 o 
   5  -7   3       46.54       47.11      3.85 o 
  -7  -6   3        1.02        1.41      2.04 o 
  -6  -6   3      143.47      154.98      8.52 o 
  -5  -6   3      480.94      546.71     15.65 o 
  -4  -6   3       90.56      103.21      6.12 o 
  -3  -6   3       69.56       69.71      2.92 o 
  -2  -6   3      356.73      339.23      9.10 o 
  -1  -6   3       62.80       77.22      2.90 o 
   0  -6   3        2.54        2.20      0.82 o 
   1  -6   3      431.50      409.22     11.26 o 
   2  -6   3       43.36       45.95      2.72 o 
   3  -6   3      251.92      235.83      8.56 o 
   4  -6   3        3.85        0.74      1.17 o 
   5  -6   3        0.95        0.15      1.23 o 
   6  -6   3        1.20       -0.01      1.29 o 
  -7  -5   3        3.70       10.40      2.97 o 
  -6  -5   3      102.04      102.13      6.60 o 
  -5  -5   3       33.91       45.48      4.74 o 
  -4  -5   3      194.85      200.70      8.10 o 
  -3  -5   3       16.69       21.43      2.73 o 
  -2  -5   3        3.33        3.65      1.19 o 
  -1  -5   3       91.81       93.63      2.86 o 
   0  -5   3      548.85      578.65     12.49 o 
   1  -5   3      687.93      648.63     14.10 o 
   2  -5   3      182.28      185.49      4.90 o 
   3  -5   3      119.24      123.38      4.18 o 
   4  -5   3      433.05      428.62     12.52 o 
   5  -5   3       49.16       44.40      7.30 o 
   6  -5   3        3.19        2.04      1.51 o 
   7  -5   3        3.76        0.27      2.09 o 
  -7  -4   3       11.46        8.14      2.63 o 
  -6  -4   3        0.31        2.16      1.53 o 
  -5  -4   3      197.46      178.20      7.71 o 
  -4  -4   3      155.69      135.17      6.21 o 
  -3  -4   3       63.47       64.75      2.21 o 
  -2  -4   3      543.21      519.71      5.74 o 
  -1  -4   3      235.01      211.21      5.78 o 
   0  -4   3     2370.20     2448.88     35.25 o 
   1  -4   3      524.73      542.98     11.76 o 
   2  -4   3       64.22       70.17      1.59 o 
   3  -4   3        8.04        7.56      1.26 o 
   4  -4   3      139.47      134.60      4.40 o 
   5  -4   3        0.12       -1.03      0.83 o 
   6  -4   3        1.39       -0.05      1.82 o 
   7  -4   3        0.82       -1.58      1.78 o 
  -8  -3   3        0.19        0.17      1.80 o 
  -7  -3   3       40.98       38.41      4.78 o 
  -6  -3   3        6.69        4.45      1.90 o 
  -5  -3   3       52.32       55.01      4.20 o 
  -4  -3   3      347.15      340.60      9.74 o 
  -3  -3   3      232.70      218.54      3.62 o 
  -2  -3   3       32.09       38.08      1.12 o 
  -1  -3   3      910.08      863.30     13.74 o 
   0  -3   3      711.83      717.02     12.52 o 
   1  -3   3       27.36       15.79      1.22 o 
   2  -3   3      667.14      714.29     13.52 o 
   3  -3   3      336.36      353.37      8.72 o 
   4  -3   3        7.03        7.66      1.65 o 
   5  -3   3       30.87       27.30      2.69 o 
   6  -3   3        6.51        7.38      2.27 o 
   7  -3   3       10.32       10.79      2.99 o 
  -8  -2   3       46.88       43.27      5.64 o 
  -7  -2   3        2.52        0.44      1.65 o 
  -6  -2   3        0.71       -0.51      1.22 o 
  -5  -2   3       34.53       35.28      3.77 o 
  -4  -2   3      910.84      926.73     18.06 o 
  -3  -2   3      762.51      787.21     14.81 o 
  -2  -2   3      237.99      223.13      3.30 o 
  -1  -2   3       29.83       27.29      1.99 o 
   0  -2   3        0.48        0.14      0.39 o 
   1  -2   3        0.18        0.51      0.29 o 
   2  -2   3      561.59      582.20      5.77 o 
   3  -2   3     2129.48     2252.28     23.40 o 
   4  -2   3        1.43       -0.08      1.46 o 
   5  -2   3        3.90        3.24      2.14 o 
   6  -2   3       59.18       53.00      5.83 o 
   7  -2   3       29.24       35.36      4.64 o 
   8  -2   3        5.59        7.63      2.92 o 
  -8  -1   3       99.01       87.84      6.97 o 
  -7  -1   3       35.17       29.24      4.35 o 
  -6  -1   3       23.64       18.75      3.23 o 
  -5  -1   3       47.33       53.94      4.15 o 
  -4  -1   3        6.40        7.46      1.80 o 
  -3  -1   3     1596.58     1667.85     25.91 o 
  -2  -1   3       38.89       35.00      2.18 o 
  -1  -1   3        1.65        4.04      0.48 o 
   0  -1   3      223.15      206.28      3.21 o 
   1  -1   3      942.16      931.69      7.93 o 
   2  -1   3     6559.79     6743.57    128.97 o 
   3  -1   3      444.58      490.72      7.20 o 
   4  -1   3       88.94       83.08      2.90 o 
   5  -1   3      364.34      369.16      7.14 o 
   6  -1   3        0.04       -1.16      0.78 o 
   7  -1   3        0.01        0.78      1.70 o 
   8  -1   3        2.01        3.43      2.35 o 
  -8   0   3       17.52       16.42      3.93 o 
  -7   0   3       56.62       52.45      5.65 o 
  -6   0   3        4.99        1.14      1.56 o 
  -5   0   3      103.71      104.74      5.75 o 
  -4   0   3      124.52      143.73      5.99 o 
  -3   0   3     1785.33     1880.16     18.77 o 
  -2   0   3     2688.37     2663.44     25.07 o 
  -1   0   3      241.17      218.89      2.64 o 
   0   0   3     6022.91     5944.52    227.85 o 
   1   0   3     5755.85     5823.76    105.08 o 
   2   0   3    13557.67    13657.56    137.77 o 
   3   0   3       33.58       35.29      1.63 o 
   4   0   3        7.25        5.80      1.00 o 
   5   0   3      114.40      113.01      3.64 o 
   6   0   3       74.47       70.38      4.60 o 
   7   0   3        2.52        2.86      1.99 o 
   8   0   3        2.45        3.69      2.40 o 
  -7   1   3        4.74        7.89      2.69 o 
  -6   1   3       52.43       52.05      5.19 o 
  -5   1   3        3.72        3.28      1.73 o 
  -4   1   3      411.15      417.08      6.74 o 
  -3   1   3       47.67       49.52      1.86 o 
  -2   1   3      118.20      132.28      2.30 o 
  -1   1   3      271.54      276.67      3.30 o 
   0   1   3     2757.27     2635.42     26.19 o 
   1   1   3     3121.09     3108.60     25.89 o 
   2   1   3     1090.31     1106.18     11.72 o 
   3   1   3      233.97      219.67      6.05 o 
   4   1   3        0.58        0.40      0.50 o 
   5   1   3      108.71      117.62      3.60 o 
   6   1   3      625.03      638.45     15.40 o 
   7   1   3       17.49       17.99      3.33 o 
   8   1   3        0.56        0.68      1.84 o 
  -7   2   3       27.57       28.10      4.74 o 
  -6   2   3        5.79       13.07      3.20 o 
  -5   2   3       31.56       24.58      3.54 o 
  -4   2   3      139.82      138.84      2.51 o 
  -3   2   3       22.41       22.03      1.16 o 
  -2   2   3        9.46        8.42      0.73 o 
  -1   2   3      995.64      960.96      8.76 o 
   0   2   3     3021.49     2814.82     21.69 o 
   1   2   3      257.18      227.79      5.59 o 
   2   2   3     4625.53     4586.31     62.90 o 
   3   2   3       17.65       18.06      1.32 o 
   4   2   3       31.33       28.68      2.52 o 
   5   2   3       85.96       75.00      3.52 o 
   6   2   3      140.25      144.74      6.74 o 
   7   2   3       16.08       14.40      2.96 o 
   8   2   3        0.28        1.07      1.92 o 
  -7   3   3       12.30       12.12      3.28 o 
  -6   3   3       32.61       42.20      5.17 o 
  -5   3   3        2.07        1.84      1.58 o 
  -4   3   3       43.73       45.88      1.84 o 
  -3   3   3      443.74      436.61      5.77 o 
  -2   3   3        0.00        0.54      0.38 o 
  -1   3   3       65.66       60.31      1.65 o 
   0   3   3      959.12      950.25     11.03 o 
   1   3   3       33.15       36.85      2.33 o 
   2   3   3      269.56      239.88      6.40 o 
   3   3   3       56.94       61.64      4.85 o 
   4   3   3     1056.53     1095.78     13.48 o 
   5   3   3       12.28       11.53      1.44 o 
   6   3   3       63.00       62.99      4.56 o 
   7   3   3       15.04       10.32      2.70 o 
   8   3   3       16.41       12.21      3.08 o 
  -7   4   3        0.42       -1.77      1.75 o 
  -6   4   3       10.06        6.85      2.45 o 
  -5   4   3       81.32       76.73      5.65 o 
  -4   4   3       26.94       23.34      2.19 o 
  -3   4   3       14.79       19.15      1.87 o 
  -2   4   3      150.10      149.04      2.98 o 
  -1   4   3      647.34      649.29     12.56 o 
   0   4   3      161.30      190.59      6.05 o 
   1   4   3       99.01       89.76      4.02 o 
   2   4   3      145.87      132.44      4.97 o 
   3   4   3       80.31       93.55      2.99 o 
   4   4   3     2198.11     2293.98     24.47 o 
   5   4   3       19.01       17.88      3.85 o 
   6   4   3        1.75        2.46      1.58 o 
   7   4   3        5.03        3.81      1.90 o 
   8   4   3       19.58       19.09      3.81 o 
  -6   5   3        9.31        5.08      2.36 o 
  -5   5   3        0.24       -0.90      1.24 o 
  -4   5   3       22.74       29.15      2.64 o 
  -3   5   3        2.63        3.96      2.63 o 
  -2   5   3      150.51      156.12      4.51 o 
  -1   5   3      365.70      350.94     15.68 o 
   0   5   3     1189.83     1146.50     20.72 o 
   1   5   3      779.89      770.73     15.56 o 
   2   5   3      507.55      517.20     11.93 o 
   3   5   3       29.98       22.10      2.65 o 
   4   5   3        0.04        0.28      0.60 o 
   5   5   3       66.01       63.23      3.03 o 
   6   5   3       18.64       16.71      3.16 o 
   7   5   3        5.26        6.39      2.40 o 
   8   5   3       98.14      101.65      7.09 o 
  -6   6   3       17.50       30.48      4.96 o 
  -5   6   3      104.67       80.68      6.24 o 
  -4   6   3      101.73       96.05      8.73 o 
  -3   6   3        0.21       -0.33      1.09 o 
  -2   6   3       68.69       63.98      3.64 o 
  -1   6   3       18.40       19.84      2.41 o 
   0   6   3        3.61        1.38      1.05 o 
   1   6   3        6.02        3.06      1.31 o 
   2   6   3      103.72      116.03      5.56 o 
   3   6   3        4.16        5.47      1.60 o 
   4   6   3        5.23        5.04      1.40 o 
   5   6   3        0.91        1.17      1.04 o 
   6   6   3       56.34       58.36      4.93 o 
   7   6   3        3.33        0.58      1.72 o 
   8   6   3      148.63      143.33      8.68 o 
  -5   7   3        1.90        1.07      1.43 o 
  -4   7   3        0.07        1.65      1.17 o 
  -3   7   3       34.44       22.14      2.61 o 
  -2   7   3      276.86      272.59      7.11 o 
  -1   7   3      566.22      522.61     14.22 o 
   0   7   3       78.66       86.01      5.41 o 
   1   7   3       59.84       49.86      4.08 o 
   2   7   3        4.73        5.64      1.73 o 
   3   7   3      119.11      124.12      6.11 o 
   4   7   3        0.64        2.66      1.06 o 
   5   7   3        0.56        0.14      1.08 o 
   6   7   3        0.54        2.77      1.89 o 
   7   7   3        1.93       -0.12      1.75 o 
  -4   8   3        2.06        2.63      1.46 o 
  -3   8   3       68.26       69.47      9.16 o 
  -2   8   3      179.29      178.05      6.12 o 
  -1   8   3      110.41      101.07      6.40 o 
   0   8   3       45.19       32.41      4.20 o 
   1   8   3        8.82        4.11      2.04 o 
   2   8   3       24.81       27.39      3.86 o 
   3   8   3      107.25      118.81      6.60 o 
   4   8   3       12.55       11.45      2.27 o 
   5   8   3       43.45       52.67      5.24 o 
   6   8   3        9.68        8.23      2.72 o 
   7   8   3        3.32        5.12      2.82 o 
  -3   9   3        4.73        3.35      1.58 o 
  -2   9   3        7.17        7.36      2.62 o 
  -1   9   3        0.57        0.37      1.63 o 
   0   9   3        3.13        2.35      1.89 o 
   1   9   3        3.67        8.53      2.99 o 
   2   9   3        4.18        3.55      2.12 o 
   3   9   3       64.96       50.79      5.31 o 
   4   9   3       26.84       19.64      2.45 o 
   5   9   3        1.27        2.74      1.92 o 
   6   9   3       56.71       61.41      6.24 o 
  -2  10   3        1.45       -0.41      1.84 o 
  -1  10   3       21.38       17.97      3.94 o 
   0  10   3        6.78        3.16      2.48 o 
   1  10   3       62.61       75.41      6.41 o 
   2  10   3       30.36       36.77      5.30 o 
   3  10   3        0.49       -0.46      1.97 o 
   4  10   3       12.12       10.08      3.21 o 
   5  10   3        5.59        2.67      1.90 o 
   0  11   3       16.92       20.02      4.28 o 
   1  11   3        0.10        2.53      2.67 o 
   2  11   3       26.33       27.27      4.86 o 
   3  11   3       38.55       41.87      5.80 o 
  -4 -10   4        1.62        0.82      1.70 o 
  -3 -10   4      136.28      107.16      6.41 o 
  -2 -10   4       65.68       54.09      5.32 o 
  -1 -10   4       18.47       10.30      3.08 o 
   0 -10   4       26.46       30.95      3.48 o 
   1 -10   4       36.71       39.16      3.71 o 
   2 -10   4        0.26        1.95      1.69 o 
  -5  -9   4       23.41       19.31      4.06 o 
  -4  -9   4        0.01        0.71      1.56 o 
  -3  -9   4       21.52       23.46      3.59 o 
  -2  -9   4       13.83        8.82      2.55 o 
  -1  -9   4       36.81       35.31      4.49 o 
   0  -9   4        0.04       -0.53      1.15 o 
   1  -9   4        0.41        2.78      1.97 o 
   2  -9   4        4.52        4.26      1.79 o 
   3  -9   4        0.19        1.28      1.67 o 
  -6  -8   4        0.47        2.28      2.24 o 
  -5  -8   4       39.63       31.10      4.61 o 
  -4  -8   4        9.15        4.18      2.07 o 
  -3  -8   4        6.57        2.14      1.41 o 
  -2  -8   4        0.16       -1.65      1.14 o 
  -1  -8   4       48.96       48.72      2.78 o 
   0  -8   4      467.94      468.41      9.26 o 
   1  -8   4        5.08        2.52      1.41 o 
   2  -8   4        1.34       -0.37      1.44 o 
   3  -8   4        1.06       -0.92      1.72 o 
   4  -8   4       10.93       10.82      2.21 o 
  -6  -7   4        1.28        1.61      2.09 o 
  -5  -7   4       67.02       73.22      5.92 o 
  -4  -7   4       23.48       36.23      4.49 o 
  -3  -7   4        6.49        6.75      2.02 o 
  -2  -7   4      187.39      187.91      7.08 o 
  -1  -7   4      305.93      291.76      6.32 o 
   0  -7   4       72.55       73.70      3.95 o 
   1  -7   4       94.21       85.30      5.41 o 
   2  -7   4      357.17      340.43     11.45 o 
   3  -7   4        0.05       -0.26      1.00 o 
   4  -7   4        3.13        4.37      1.59 o 
   5  -7   4        5.78        5.06      1.77 o 
  -7  -6   4        4.00        2.57      2.45 o 
  -6  -6   4       86.93       79.04      6.21 o 
  -5  -6   4        3.61        2.89      1.84 o 
  -4  -6   4       96.46      112.26      6.38 o 
  -3  -6   4      564.70      553.52     14.03 o 
  -2  -6   4      182.83      179.82      4.22 o 
  -1  -6   4       39.90       37.78      2.09 o 
   0  -6   4      142.53      146.58      6.14 o 
   1  -6   4      243.05      233.67      8.35 o 
   2  -6   4        2.47        4.45      1.72 o 
   3  -6   4        6.84        5.59      1.71 o 
   4  -6   4      182.95      182.52      5.91 o 
   5  -6   4        4.08        4.58      1.66 o 
   6  -6   4        0.07        0.34      1.45 o 
  -7  -5   4       22.34       28.58      4.67 o 
  -6  -5   4        7.75        8.04      2.57 o 
  -5  -5   4       28.74       31.40      4.25 o 
  -4  -5   4       18.50       17.95      2.97 o 
  -3  -5   4       25.45       25.72      3.21 o 
  -2  -5   4       27.94       26.18      1.31 o 
  -1  -5   4      195.10      214.62      6.59 o 
   0  -5   4       28.55       36.67      2.86 o 
   1  -5   4      400.91      370.26      9.98 o 
   2  -5   4     1127.25     1167.97     15.26 o 
   3  -5   4      208.50      209.56      5.59 o 
   4  -5   4      184.05      191.97      5.71 o 
   5  -5   4       48.54       42.33      3.28 o 
   6  -5   4       13.35       15.55      2.40 o 
   7  -5   4        0.00        0.73      1.59 o 
  -7  -4   4       64.21       54.41      5.85 o 
  -6  -4   4        3.16        1.68      1.60 o 
  -5  -4   4       44.03       45.96      4.47 o 
  -4  -4   4      392.93      415.35     11.65 o 
  -3  -4   4       43.72       43.46      3.32 o 
  -2  -4   4      476.42      443.17      5.14 o 
  -1  -4   4      348.58      385.84      8.57 o 
   0  -4   4     2798.77     2919.89     41.27 o 
   1  -4   4       91.25       87.50      4.15 o 
   2  -4   4        5.58        4.02      0.64 o 
   3  -4   4       95.16       79.89      3.16 o 
   4  -4   4        0.47        0.64      1.61 o 
   5  -4   4      104.25      104.02      4.24 o 
   6  -4   4        0.25        0.97      1.25 o 
   7  -4   4       10.49        7.21      1.93 o 
  -7  -3   4        2.29        0.80      1.70 o 
  -6  -3   4        0.73       -0.07      1.29 o 
  -5  -3   4       59.07       64.28      4.61 o 
  -4  -3   4       27.01       21.98      2.86 o 
  -3  -3   4        0.21        2.70      1.10 o 
  -2  -3   4      285.10      324.33      8.10 o 
  -1  -3   4     1404.62     1408.20     20.72 o 
   0  -3   4      445.42      468.12      9.46 o 
   1  -3   4       36.98       37.65      1.72 o 
   2  -3   4      145.81      145.20      6.14 o 
   3  -3   4      230.84      218.63      4.97 o 
   4  -3   4       12.97       10.81      3.37 o 
   5  -3   4       89.73       94.71      3.84 o 
   6  -3   4      133.37      133.29      5.11 o 
   7  -3   4       10.59        9.55      2.96 o 
  -7  -2   4        4.55       10.23      2.87 o 
  -6  -2   4        0.53        3.26      1.87 o 
  -5  -2   4        2.27       -0.85      1.00 o 
  -4  -2   4      855.82      866.15     17.40 o 
  -3  -2   4      507.26      508.55     11.26 o 
  -2  -2   4     1092.58     1100.23     11.51 o 
  -1  -2   4      566.73      548.98      6.66 o 
   0  -2   4      167.56      153.66      4.35 o 
   1  -2   4      343.40      321.66      3.87 o 
   2  -2   4        1.02        0.46      0.29 o 
   3  -2   4        0.72        1.54      1.05 o 
   4  -2   4        3.32        3.89      1.02 o 
   5  -2   4      279.36      268.04      6.21 o 
   6  -2   4       90.07       94.41      3.98 o 
   7  -2   4        1.24        2.14      2.02 o 
   8  -2   4        6.48        4.95      2.70 o 
  -7  -1   4        3.71        4.81      2.26 o 
  -6  -1   4       27.36       29.04      4.03 o 
  -5  -1   4       50.59       51.74      4.10 o 
  -4  -1   4      108.31      127.09      5.67 o 
  -3  -1   4      330.11      320.04      8.41 o 
  -2  -1   4      311.14      290.29      7.02 o 
  -1  -1   4     1244.43     1231.49     12.35 o 
   0  -1   4      876.01      835.92      7.64 o 
   1  -1   4       78.83       69.76      1.41 o 
   2  -1   4     2863.25     2852.84     33.81 o 
   3  -1   4      317.42      269.20      4.95 o 
   4  -1   4       61.56       66.00      2.76 o 
   5  -1   4      120.07      129.60      4.09 o 
   6  -1   4        1.06        1.60      1.04 o 
   7  -1   4        4.28        1.94      1.97 o 
   8  -1   4        1.08        1.24      2.12 o 
  -7   0   4       27.78       24.94      4.30 o 
  -6   0   4       95.18      103.53      6.43 o 
  -5   0   4       99.37      102.81      5.75 o 
  -4   0   4        0.90        0.07      0.93 o 
  -3   0   4      301.04      285.16      4.21 o 
  -2   0   4     1361.30     1379.69     16.00 o 
  -1   0   4       12.67       15.22      0.74 o 
   0   0   4       74.30       73.83      1.93 o 
   1   0   4     1774.57     1695.84     17.10 o 
   2   0   4      143.03      124.25      2.58 o 
   3   0   4        0.13        1.08      0.56 o 
   4   0   4     1248.68     1249.83     14.75 o 
   5   0   4        1.65        1.80      1.32 o 
   6   0   4      357.98      368.01     12.52 o 
   7   0   4       94.69       94.00      6.16 o 
   8   0   4        5.47        3.04      2.28 o 
  -7   1   4        5.46        4.32      2.41 o 
  -6   1   4        2.18        1.51      1.80 o 
  -5   1   4      519.37      557.30      9.87 o 
  -4   1   4       12.72       15.75      3.66 o 
  -3   1   4      299.76      308.28      4.31 o 
  -2   1   4      203.78      194.17      3.01 o 
  -1   1   4      356.68      341.29      3.99 o 
   0   1   4      803.69      704.54      6.48 o 
   1   1   4       34.18       37.18      1.51 o 
   2   1   4      272.64      259.98      7.32 o 
   3   1   4        8.70       10.37      3.17 o 
   4   1   4       71.49       67.39      2.51 o 
   5   1   4       48.69       48.38      2.41 o 
   6   1   4       48.10       53.16      2.80 o 
   7   1   4        9.80        4.13      2.06 o 
   8   1   4       26.78       22.10      4.03 o 
  -7   2   4       25.20       30.67      4.90 o 
  -6   2   4       73.73       68.43      5.66 o 
  -5   2   4      336.06      366.77     11.91 o 
  -4   2   4       34.09       38.86      2.25 o 
  -3   2   4       50.84       59.19      2.65 o 
  -2   2   4       12.04       18.11      1.06 o 
  -1   2   4      119.38      101.24      2.08 o 
   0   2   4      576.34      583.02      5.96 o 
   1   2   4       70.16       64.79      2.08 o 
   2   2   4     2445.65     2351.28     22.88 o 
   3   2   4     1220.33     1306.35     14.56 o 
   4   2   4      225.40      223.96      4.78 o 
   5   2   4       43.72       48.11      3.08 o 
   6   2   4        0.22        0.64      0.93 o 
   7   2   4      134.02      142.51      7.33 o 
   8   2   4        0.74        2.35      2.11 o 
  -7   3   4        0.87        1.33      1.94 o 
  -6   3   4       85.47       84.76      6.34 o 
  -5   3   4      160.68      165.65      8.00 o 
  -4   3   4       23.17       23.85      3.77 o 
  -3   3   4       36.38       30.07      1.49 o 
  -2   3   4       42.31       43.61      1.58 o 
  -1   3   4     1164.25     1288.67     11.80 o 
   0   3   4      726.27      683.29      7.12 o 
   1   3   4       49.37       54.46      2.96 o 
   2   3   4      101.66      102.28      4.19 o 
   3   3   4      257.84      271.00      5.08 o 
   4   3   4     1427.62     1471.15     24.22 o 
   5   3   4      333.87      332.67     11.93 o 
   6   3   4       14.71       18.66      4.11 o 
   7   3   4        0.45       -0.93      1.38 o 
   8   3   4        2.90        5.18      2.52 o 
  -6   4   4        9.32       12.00      3.45 o 
  -5   4   4        3.91        1.58      1.75 o 
  -4   4   4        3.76        4.65      1.07 o 
  -3   4   4      189.36      197.99      3.87 o 
  -2   4   4       39.62       41.05      1.64 o 
  -1   4   4      610.04      676.26      7.63 o 
   0   4   4      130.67      136.26      5.26 o 
   1   4   4      379.95      372.63      9.29 o 
   2   4   4       52.37       64.08      3.57 o 
   3   4   4      634.79      631.71      9.18 o 
   4   4   4      379.40      390.76     15.44 o 
   5   4   4       52.54       54.46      7.95 o 
   6   4   4        4.39        1.73      1.53 o 
   7   4   4       49.55       46.20      4.83 o 
   8   4   4        0.15       -0.07      1.85 o 
  -6   5   4        0.06       -0.02      1.84 o 
  -5   5   4       63.03       63.48      5.49 o 
  -4   5   4      103.11       96.11      4.04 o 
  -3   5   4      128.99      123.24      4.27 o 
  -2   5   4      297.84      267.95      6.16 o 
  -1   5   4       92.70      106.90      3.57 o 
   0   5   4      525.36      516.30     12.30 o 
   1   5   4       32.19       33.14      2.81 o 
   2   5   4      487.02      469.16     11.46 o 
   3   5   4      205.66      196.10      6.98 o 
   4   5   4       37.08       31.40      2.25 o 
   5   5   4      125.75      114.06      4.06 o 
   6   5   4       26.94       33.08      4.05 o 
   7   5   4      146.39      145.18      7.83 o 
   8   5   4        6.43        4.61      2.48 o 
  -5   6   4       10.41        6.75      2.62 o 
  -4   6   4       10.47        7.39      1.68 o 
  -3   6   4        0.04        0.35      0.90 o 
  -2   6   4      120.96      113.57      4.23 o 
  -1   6   4        1.30        2.11      0.88 o 
   0   6   4       85.80       83.15      4.81 o 
   1   6   4        2.86        6.20      1.70 o 
   2   6   4       67.41       66.16      4.34 o 
   3   6   4        1.49        1.77      1.34 o 
   4   6   4       82.72       84.51      4.90 o 
   5   6   4       92.91       93.60      3.92 o 
   6   6   4        0.29        0.51      1.53 o 
   7   6   4       36.64       43.17      5.05 o 
   8   6   4       15.59       17.15      3.81 o 
  -5   7   4        0.00        0.07      2.11 o 
  -4   7   4       80.36       80.01      9.56 o 
  -3   7   4      247.15      226.75      6.81 o 
  -2   7   4       77.84       80.08      3.98 o 
  -1   7   4      207.99      190.78      8.27 o 
   0   7   4       66.21       60.73      4.52 o 
   1   7   4       24.75       19.18      3.16 o 
   2   7   4      228.61      224.29      8.70 o 
   3   7   4       22.45       23.49      3.37 o 
   4   7   4        9.15        9.37      1.63 o 
   5   7   4      158.75      164.54      5.38 o 
   6   7   4        0.13        1.99      1.78 o 
   7   7   4       12.66       14.52      3.42 o 
  -4   8   4        3.03        3.45      1.61 o 
  -3   8   4       87.97       81.03      4.38 o 
  -2   8   4       44.39       36.31      6.23 o 
  -1   8   4       24.03       25.91      4.00 o 
   0   8   4      153.80      149.92      7.72 o 
   1   8   4       85.09      100.46      6.34 o 
   2   8   4       36.99       47.86      4.86 o 
   3   8   4        9.27       15.89      3.13 o 
   4   8   4       24.59       19.58      2.33 o 
   5   8   4        7.25        8.12      1.81 o 
   6   8   4        2.66        2.69      2.14 o 
   7   8   4        4.67        1.63      2.18 o 
  -3   9   4       36.34       49.97      8.53 o 
  -2   9   4        4.70        1.97      2.11 o 
  -1   9   4       69.31       69.96      5.78 o 
   0   9   4      102.57       98.26      6.70 o 
   1   9   4        0.40        0.49      1.84 o 
   2   9   4       57.84       53.34      5.48 o 
   3   9   4       20.99       19.46      3.76 o 
   4   9   4        0.97        1.73      2.26 o 
   5   9   4       40.09       34.43      3.29 o 
   6   9   4       25.97       24.94      4.30 o 
  -2  10   4       12.72       12.24      3.48 o 
  -1  10   4        2.46       -0.63      1.65 o 
   0  10   4       42.43       51.00      6.04 o 
   1  10   4        6.93        1.99      2.18 o 
   2  10   4       23.90       28.10      4.69 o 
   3  10   4       42.21       47.81      5.71 o 
   4  10   4        3.10        2.21      2.79 o 
   5  10   4       14.26        7.39      2.58 o 
   0  11   4       31.88       36.50      5.78 o 
   1  11   4       20.34       13.34      4.06 o 
   2  11   4       20.16       33.05      5.42 o 
   3  11   4       67.55       62.52      6.80 o 
  -3 -10   5        0.56       -0.12      1.50 o 
  -1 -10   5       15.51       11.46      3.30 o 
   0 -10   5       30.75       40.03      3.62 o 
   1 -10   5        4.21        4.22      2.12 o 
   2 -10   5       13.12       18.39      2.94 o 
  -5  -9   5        0.04       -0.48      1.72 o 
  -4  -9   5        1.18        1.84      1.87 o 
  -3  -9   5        5.55        3.11      1.84 o 
  -2  -9   5        3.32        4.03      1.92 o 
  -1  -9   5       11.25       11.52      1.89 o 
   0  -9   5        1.86        3.24      2.26 o 
   1  -9   5        2.00        4.23      1.56 o 
   2  -9   5        3.32        4.98      1.81 o 
   3  -9   5       12.35       10.94      2.23 o 
  -5  -8   5      158.41      170.04      9.34 o 
  -4  -8   5        0.89        2.43      1.97 o 
  -3  -8   5       58.09       39.16      4.39 o 
  -2  -8   5      136.88      122.03      6.19 o 
  -1  -8   5        9.97        8.33      3.23 o 
   0  -8   5        0.63        0.14      2.08 o 
   1  -8   5       81.38       92.38      6.02 o 
   2  -8   5       43.09       50.68      5.24 o 
   3  -8   5       53.09       57.42      5.83 o 
   4  -8   5       33.49       38.37      3.70 o 
  -6  -7   5        0.01        1.78      2.06 o 
  -5  -7   5      149.90      150.70      8.34 o 
  -4  -7   5       84.40       98.72      6.33 o 
  -3  -7   5      153.92      160.40      7.47 o 
  -2  -7   5      339.30      292.04     10.74 o 
  -1  -7   5      135.91      130.68      4.09 o 
   0  -7   5        0.34        0.02      1.21 o 
   1  -7   5       83.72       91.79      5.61 o 
   2  -7   5       32.11       31.01      4.08 o 
   3  -7   5        3.07        6.73      2.55 o 
   4  -7   5       41.45       51.27      5.52 o 
   5  -7   5        0.04        0.71      1.36 o 
  -6  -6   5        4.98        3.91      2.35 o 
  -5  -6   5       33.36       32.76      4.49 o 
  -4  -6   5       68.66       88.80      5.73 o 
  -3  -6   5      397.11      382.36     11.46 o 
  -2  -6   5       61.54       67.57      2.79 o 
  -1  -6   5        3.11        2.70      1.38 o 
   0  -6   5        8.61       11.76      2.14 o 
   1  -6   5        1.11        0.87      1.29 o 
   2  -6   5        1.54        2.82      1.61 o 
   3  -6   5       15.70       14.19      1.97 o 
   4  -6   5      266.76      270.59      7.31 o 
   5  -6   5        0.00       -0.33      1.16 o 
   6  -6   5       24.06       21.82      2.91 o 
  -7  -5   5        6.30        3.43      2.24 o 
  -6  -5   5       13.61       13.75      3.23 o 
  -5  -5   5       15.07       14.74      3.11 o 
  -4  -5   5       20.44       17.29      2.97 o 
  -3  -5   5       24.57       32.51      3.54 o 
  -2  -5   5      179.47      178.69      3.28 o 
  -1  -5   5        1.32       -0.59      0.73 o 
   0  -5   5      310.22      304.96      8.59 o 
   1  -5   5      527.75      534.72     12.76 o 
   2  -5   5      601.19      647.97     15.07 o 
   3  -5   5        7.83        6.99      1.62 o 
   4  -5   5      457.97      478.07      9.43 o 
   5  -5   5      133.64      123.31      5.60 o 
   6  -5   5        1.04        1.58      1.45 o 
  -7  -4   5       39.64       45.38      5.44 o 
  -6  -4   5        1.45        0.54      1.55 o 
  -5  -4   5      129.09      119.65      6.53 o 
  -4  -4   5        2.73        3.86      1.61 o 
  -3  -4   5       41.06       41.27      3.30 o 
  -2  -4   5      338.72      333.18      5.64 o 
  -1  -4   5        0.40        0.49      0.54 o 
   0  -4   5      438.42      436.22      9.87 o 
   1  -4   5      380.75      405.59     10.03 o 
   2  -4   5       69.71       86.03      2.13 o 
   3  -4   5      197.94      198.47      5.06 o 
   4  -4   5        4.75        3.89      1.17 o 
   5  -4   5       87.30       88.44      4.39 o 
   6  -4   5       51.34       53.65      3.68 o 
   7  -4   5        7.62        6.95      5.58 o 
  -7  -3   5        1.20        0.07      1.77 o 
  -6  -3   5        7.93       10.20      2.60 o 
  -5  -3   5       24.15       21.78      3.28 o 
  -4  -3   5      158.11      157.27      6.60 o 
  -3  -3   5       64.51       73.46      4.12 o 
  -2  -3   5       21.64       22.53      1.27 o 
  -1  -3   5        1.75        0.19      0.37 o 
   0  -3   5       24.21       26.03      2.06 o 
   1  -3   5        1.30        1.80      0.82 o 
   2  -3   5       76.44       83.33      1.99 o 
   3  -3   5      153.27      152.71      4.12 o 
   4  -3   5       12.38       12.45      1.55 o 
   5  -3   5       21.23       19.92      2.19 o 
   6  -3   5       21.06       26.67      2.72 o 
   7  -3   5        0.96        0.83      1.39 o 
  -7  -2   5       30.23       31.72      4.66 o 
  -6  -2   5       21.57       24.89      3.82 o 
  -5  -2   5        0.63       -0.68      1.12 o 
  -4  -2   5        0.02        0.76      1.04 o 
  -3  -2   5      592.03      638.79     13.33 o 
  -2  -2   5      240.44      239.29      3.76 o 
  -1  -2   5     1086.49     1152.51     12.24 o 
   0  -2   5     1250.88     1190.25     13.26 o 
   1  -2   5      947.94      949.70     11.17 o 
   2  -2   5     5176.72     5515.15     41.33 o 
   3  -2   5      521.48      536.57      8.10 o 
   4  -2   5        0.03        0.62      0.65 o 
   5  -2   5        5.10        5.53      1.17 o 
   6  -2   5       10.52       13.05      1.90 o 
   7  -2   5        5.69        8.64      1.93 o 
   8  -2   5        7.21        7.89      3.08 o 
  -7  -1   5       24.79       16.85      3.50 o 
  -6  -1   5       12.74       12.89      2.91 o 
  -5  -1   5        4.60       12.51      2.62 o 
  -4  -1   5      164.83      161.66      6.52 o 
  -3  -1   5        7.13       13.00      1.95 o 
  -2  -1   5       13.93       13.94      0.87 o 
  -1  -1   5       86.91       80.14      1.70 o 
   0  -1   5     1204.83     1119.05     10.16 o 
   1  -1   5     1906.40     1925.95     24.74 o 
   2  -1   5       66.67       63.53      1.56 o 
   3  -1   5      327.34      346.87      5.79 o 
   4  -1   5      774.33      765.52     10.62 o 
   5  -1   5      109.80      103.04      5.98 o 
   6  -1   5      143.89      137.12      4.58 o 
   7  -1   5       12.42       17.46      3.37 o 
   8  -1   5        0.70        1.26      2.04 o 
  -7   0   5       29.37       33.13      5.10 o 
  -6   0   5      278.21      280.56     10.88 o 
  -5   0   5       59.29       60.64      4.59 o 
  -4   0   5      178.52      189.72      7.22 o 
  -3   0   5      108.24      126.00      2.58 o 
  -2   0   5       90.85       82.31      1.81 o 
  -1   0   5     1417.63     1426.86     12.05 o 
   0   0   5      117.24      102.06      1.67 o 
   1   0   5        2.74        4.11      0.71 o 
   2   0   5      181.14      180.45      3.53 o 
   3   0   5        1.22        2.64      1.33 o 
   4   0   5     2187.14     2169.87     25.97 o 
   5   0   5       18.96       17.49      1.78 o 
   6   0   5        9.85       11.49      1.71 o 
   7   0   5        7.48        4.95      2.24 o 
   8   0   5        9.01        6.77      2.60 o 
  -7   1   5       11.15        4.45      2.45 o 
  -6   1   5      798.23      763.69     19.59 o 
  -5   1   5       54.72       46.82      2.99 o 
  -4   1   5       59.21       54.73      2.71 o 
  -3   1   5      109.34      123.24      2.61 o 
  -2   1   5      332.15      320.49      4.28 o 
  -1   1   5       15.85       11.86      1.22 o 
   0   1   5        9.29        3.77      0.45 o 
   1   1   5     1604.18     1479.39     15.84 o 
   2   1   5       81.06       90.08      2.17 o 
   3   1   5      236.90      217.63      4.19 o 
   4   1   5      425.13      416.47      6.93 o 
   5   1   5      173.52      169.96      5.41 o 
   6   1   5       47.76       46.74      2.71 o 
   7   1   5       10.27       12.66      2.77 o 
   8   1   5       44.07       35.23      4.83 o 
  -7   2   5       19.34       16.42      3.77 o 
  -6   2   5       28.19       33.39      4.78 o 
  -5   2   5        2.23        3.79      1.94 o 
  -4   2   5        9.26        7.13      2.41 o 
  -3   2   5      103.78      102.72      2.57 o 
  -2   2   5      142.30      155.77      2.97 o 
  -1   2   5       16.68       22.16      1.06 o 
   0   2   5      508.65      515.19      5.62 o 
   1   2   5      815.87      770.57      9.75 o 
   2   2   5       76.79       67.15      2.00 o 
   3   2   5      788.74      799.77     28.10 o 
   4   2   5      350.79      349.88      6.31 o 
   5   2   5      122.17      136.64      4.06 o 
   6   2   5       17.95       21.42      2.11 o 
   7   2   5       23.92       18.65      3.33 o 
   8   2   5       39.96       46.80      5.30 o 
  -7   3   5        2.67        3.65      2.43 o 
  -6   3   5        0.19        1.34      1.70 o 
  -5   3   5       32.90       42.59      4.79 o 
  -4   3   5       17.89       20.79      3.23 o 
  -3   3   5      195.96      198.69      3.86 o 
  -2   3   5      260.87      301.39      6.64 o 
  -1   3   5     1123.83     1134.71     11.76 o 
   0   3   5      220.17      222.45      3.53 o 
   1   3   5        4.46        4.88      1.29 o 
   2   3   5       50.81       50.50      3.04 o 
   3   3   5      805.14      828.55     14.08 o 
   4   3   5     1769.98     1804.25     20.10 o 
   5   3   5        9.76        7.43      1.29 o 
   6   3   5        1.83        2.13      1.03 o 
   7   3   5        0.46        0.03      1.58 o 
   8   3   5       22.20       16.49      3.50 o 
  -6   4   5        2.40        2.74      2.29 o 
  -5   4   5      122.17      119.40      7.20 o 
  -4   4   5       73.88       77.55      3.84 o 
  -3   4   5      270.10      270.57      8.07 o 
  -2   4   5      101.19       97.41      3.99 o 
  -1   4   5       68.11       61.63      1.99 o 
   0   4   5     1104.07     1094.42     10.89 o 
   1   4   5       95.80       97.64      4.53 o 
   2   4   5      160.71      157.06      5.91 o 
   3   4   5       56.43       61.25      2.46 o 
   4   4   5     1157.73     1152.78     14.63 o 
   5   4   5        0.07       -0.51      0.74 o 
   6   4   5      161.44      155.92      4.92 o 
   7   4   5        0.02        0.48      1.56 o 
   8   4   5        1.16        0.51      1.82 o 
  -6   5   5        7.96        6.63      2.53 o 
  -5   5   5       43.52       46.16      5.49 o 
  -4   5   5        5.89        6.21      2.20 o 
  -3   5   5        2.59        4.57      1.18 o 
  -2   5   5       55.99       51.59      2.03 o 
  -1   5   5      330.37      323.43      6.66 o 
   0   5   5      226.48      208.00      7.36 o 
   1   5   5      414.20      423.63     11.09 o 
   2   5   5       11.14        8.87      1.89 o 
   3   5   5        8.40       12.22      2.40 o 
   4   5   5        9.34       15.35      1.74 o 
   5   5   5       34.00       34.68      4.01 o 
   6   5   5      155.40      159.88      6.10 o 
   7   5   5       43.68       54.42      5.37 o 
   8   5   5        2.02       -0.42      1.80 o 
  -5   6   5        1.71        2.57      1.92 o 
  -4   6   5       12.40       21.55      2.58 o 
  -3   6   5      100.55       96.47      4.20 o 
  -2   6   5        4.99        4.16      1.20 o 
  -1   6   5        0.01        0.18      0.74 o 
   0   6   5       75.71       77.05      4.78 o 
   1   6   5      583.72      625.48     14.95 o 
   2   6   5        2.34        0.75      1.31 o 
   3   6   5        8.40        5.03      1.70 o 
   4   6   5        0.86        2.12      0.93 o 
   5   6   5       25.96       25.06      2.47 o 
   6   6   5       74.34       79.82      5.61 o 
   7   6   5       41.06       41.18      4.98 o 
   8   6   5       18.28       16.47      3.89 o 
  -5   7   5       11.68       13.89      3.72 o 
  -4   7   5       26.71       21.47      2.99 o 
  -3   7   5        3.09        3.15      1.50 o 
  -2   7   5      107.92      116.09      7.59 o 
  -1   7   5        4.22        3.03      1.72 o 
   0   7   5       20.63       20.13      3.28 o 
   1   7   5      875.38      866.22     19.47 o 
   2   7   5       46.34       43.90      4.42 o 
   3   7   5        7.87        8.86      2.48 o 
   4   7   5       23.55       22.99      2.36 o 
   5   7   5       10.69       11.78      2.46 o 
   6   7   5       34.42       26.79      4.11 o 
   7   7   5        5.24       -0.07      1.78 o 
  -4   8   5       27.07       31.85      3.55 o 
  -3   8   5       33.81       30.88      3.19 o 
  -2   8   5       57.82       57.45      5.55 o 
  -1   8   5       10.48       20.25      3.67 o 
   0   8   5      379.75      386.69     12.90 o 
   1   8   5       79.06       73.35      5.54 o 
   2   8   5       56.39       49.18      4.98 o 
   3   8   5        5.26        4.13      2.21 o 
   4   8   5        2.65        3.54      2.58 o 
   5   8   5       83.07       92.68      4.35 o 
   6   8   5        9.19        8.69      2.91 o 
   7   8   5        2.60       -0.08      2.19 o 
  -3   9   5       57.51       62.27      7.33 o 
  -2   9   5        2.70        2.07      1.94 o 
  -1   9   5       54.85       51.77      5.61 o 
   0   9   5       22.43       29.17      4.37 o 
   1   9   5       34.90       32.22      4.62 o 
   2   9   5        1.66       -0.34      1.80 o 
   3   9   5       41.90       53.59      5.66 o 
   4   9   5        0.25       -1.36      2.11 o 
   5   9   5       24.53       21.94      7.17 o 
   6   9   5       29.99       30.96      4.81 o 
  -1  10   5       12.88       14.30      3.64 o 
   0  10   5       21.73       19.86      4.10 o 
   1  10   5        0.89        3.06      2.16 o 
   2  10   5       15.65       19.09      4.23 o 
   3  10   5        3.71        3.37      2.55 o 
   4  10   5        1.88       -1.21      2.07 o 
   5  10   5        5.35        4.78      3.20 o 
   1  11   5       22.73       33.85      5.51 o 
   2  11   5        0.05       -0.14      2.57 o 
   3  11   5       31.56       28.53      5.42 o 
  -3 -10   6        0.71        2.79      2.01 o 
  -1 -10   6       18.52       17.29      4.20 o 
   0 -10   6        0.03       -1.27      1.43 o 
   1 -10   6       17.61       15.13      6.25 o 
  -4  -9   6        7.19        8.21      2.67 o 
  -3  -9   6       10.10        7.19      2.41 o 
  -1  -9   6       24.61       21.34      2.44 o 
   0  -9   6       38.00       39.92      3.35 o 
   1  -9   6       53.13       54.56      4.65 o 
   2  -9   6        7.09        5.29      2.48 o 
   3  -9   6       25.65       22.10      4.37 o 
  -5  -8   6       39.51       35.52      5.05 o 
  -4  -8   6        0.75       -0.61      1.80 o 
  -3  -8   6        0.05        0.61      1.41 o 
  -1  -8   6       38.44       32.52      2.60 o 
   0  -8   6        2.57        2.50      1.90 o 
   1  -8   6       66.80       73.27      5.49 o 
   2  -8   6        0.02        0.54      1.73 o 
   3  -8   6        0.01        1.58      2.09 o 
   4  -8   6        5.11        1.60      2.16 o 
  -6  -7   6        9.74        6.75      2.84 o 
  -5  -7   6      147.84      171.02      9.02 o 
  -4  -7   6       14.36       19.45      3.57 o 
  -3  -7   6      181.55      175.88      7.93 o 
  -2  -7   6      326.03      326.24      6.38 o 
  -1  -7   6       44.42       44.20      2.45 o 
   0  -7   6      155.37      137.13      6.65 o 
   1  -7   6       16.44       15.38      2.96 o 
   2  -7   6       20.48       16.44      3.25 o 
   3  -7   6        0.18       -0.71      1.46 o 
   4  -7   6       18.09       14.51      2.27 o 
   5  -7   6        8.52        9.98      2.13 o 
  -6  -6   6        7.85       10.30      3.13 o 
  -5  -6   6        6.47        9.86      2.84 o 
  -4  -6   6      366.73      388.06     12.61 o 
  -3  -6   6      236.77      245.56      9.14 o 
  -2  -6   6       66.85       58.86      2.08 o 
  -1  -6   6      256.22      241.26      7.87 o 
   0  -6   6        9.34       13.14      2.36 o 
   1  -6   6       56.76       59.02      4.29 o 
   2  -6   6      110.28      121.24      6.48 o 
   3  -6   6       39.55       43.50      3.18 o 
   4  -6   6       26.08       20.76      2.57 o 
   5  -6   6        0.72        0.13      1.24 o 
   6  -6   6        3.84        0.64      1.67 o 
  -7  -5   6       26.76       24.80      4.37 o 
  -6  -5   6        9.14       12.99      3.11 o 
  -5  -5   6        4.23        3.81      1.97 o 
  -4  -5   6       49.82       50.91      4.71 o 
  -3  -5   6        1.94        1.63      1.12 o 
  -2  -5   6       26.97       28.42      1.85 o 
  -1  -5   6       18.35       13.41      1.97 o 
   0  -5   6        0.76       -0.34      0.71 o 
   1  -5   6       32.36       33.39      3.28 o 
   2  -5   6        0.16        0.05      1.07 o 
   3  -5   6        5.38       10.79      1.64 o 
   4  -5   6      529.71      536.60     10.10 o 
   5  -5   6       37.45       37.67      3.22 o 
   6  -5   6        2.58        0.34      2.61 o 
  -7  -4   6       22.74       22.97      4.22 o 
  -6  -4   6        8.03       11.56      2.96 o 
  -5  -4   6       77.83       76.70      5.37 o 
  -4  -4   6        0.18        1.94      1.51 o 
  -3  -4   6        0.10       -0.37      0.99 o 
  -2  -4   6       54.15       52.41      2.12 o 
  -1  -4   6       51.05       42.43      2.65 o 
   0  -4   6       15.13       15.27      2.01 o 
   1  -4   6        4.26        8.30      1.14 o 
   2  -4   6      295.73      291.69      5.36 o 
   3  -4   6       44.07       53.03      2.63 o 
   4  -4   6       39.17       39.03      3.69 o 
   5  -4   6       33.06       29.68      5.54 o 
   6  -4   6      104.35      122.66      8.44 o 
   7  -4   6        0.46        0.79      1.51 o 
  -7  -3   6        9.43        7.24      2.62 o 
  -6  -3   6       20.90       24.16      3.88 o 
  -5  -3   6       75.72       64.96      4.71 o 
  -4  -3   6       10.58       13.62      2.45 o 
  -3  -3   6      407.65      430.03     10.85 o 
  -2  -3   6       85.21       81.41      2.35 o 
  -1  -3   6        0.47        0.09      0.37 o 
   0  -3   6       97.78      101.59      4.08 o 
   1  -3   6      549.34      597.00     11.01 o 
   2  -3   6      369.95      402.35      5.63 o 
   3  -3   6       99.64       89.91      3.14 o 
   4  -3   6        8.46        8.93      1.42 o 
   5  -3   6       27.53       29.23      2.49 o 
   6  -3   6       55.06       55.25      3.44 o 
   7  -3   6       67.24       70.38      3.98 o 
  -7  -2   6        1.54        0.02      1.48 o 
  -6  -2   6       10.76       13.58      3.03 o 
  -5  -2   6        0.03        1.02      1.39 o 
  -4  -2   6        8.67       12.02      2.24 o 
  -3  -2   6       79.42       77.05      4.10 o 
  -2  -2   6      621.09      705.65      8.45 o 
  -1  -2   6      242.67      256.69      6.09 o 
   0  -2   6        0.96        0.08      0.54 o 
   1  -2   6      184.12      193.31      4.77 o 
   2  -2   6     1600.27     1678.49     14.46 o 
   3  -2   6       56.28       57.70      1.77 o 
   4  -2   6        6.60        5.59      1.09 o 
   5  -2   6        8.11       10.27      1.71 o 
   6  -2   6       24.77       22.28      3.51 o 
   7  -2   6       17.81       21.28      2.56 o 
   8  -2   6        1.65        1.17      2.18 o 
  -7  -1   6       74.44       60.03      6.02 o 
  -6  -1   6       10.24        8.16      2.46 o 
  -5  -1   6       17.10       27.86      3.65 o 
  -4  -1   6       72.81       74.59      4.56 o 
  -3  -1   6       51.56       64.88      3.74 o 
  -2  -1   6     1975.36     2057.85     20.19 o 
  -1  -1   6      543.04      547.65      5.93 o 
   0  -1   6     2112.76     2085.04     16.81 o 
   1  -1   6       45.69       52.94      2.05 o 
   2  -1   6      508.39      517.44      5.67 o 
   3  -1   6       91.42       93.77      4.42 o 
   4  -1   6     1526.22     1509.82     17.53 o 
   5  -1   6      165.50      165.27     14.69 o 
   6  -1   6       25.30       26.61      2.48 o 
   7  -1   6       33.61       34.09      3.00 o 
   8  -1   6        5.27        3.42      2.43 o 
  -7   0   6        1.27        2.79      2.14 o 
  -6   0   6       78.22       79.58      7.09 o 
  -5   0   6        5.89       12.39      1.91 o 
  -4   0   6        9.47       11.05      1.56 o 
  -3   0   6      472.05      462.33     12.06 o 
  -2   0   6      175.11      182.68      3.00 o 
  -1   0   6     1719.84     1822.61     19.19 o 
   0   0   6     3107.12     3086.63     26.45 o 
   1   0   6      654.05      637.37      8.55 o 
   2   0   6      871.57      873.87      8.21 o 
   3   0   6      779.95      818.93     16.75 o 
   4   0   6      499.94      485.42     16.51 o 
   5   0   6       21.03       23.53      2.01 o 
   6   0   6       13.88       14.79      1.93 o 
   7   0   6        6.38        5.31      1.60 o 
   8   0   6       23.54       23.87      4.13 o 
  -7   1   6       19.30       14.36      3.54 o 
  -6   1   6        4.42        3.94      1.97 o 
  -5   1   6       27.61       34.00      2.78 o 
  -4   1   6       27.42       31.49      2.39 o 
  -3   1   6      159.54      161.54      3.13 o 
  -2   1   6       35.52       37.87      1.40 o 
  -1   1   6      257.86      278.44      4.46 o 
   0   1   6      443.53      458.33      7.83 o 
   1   1   6       38.23       38.19      3.56 o 
   2   1   6      349.44      353.82      4.25 o 
   3   1   6       64.56       58.01      3.22 o 
   4   1   6        0.77        0.26      0.56 o 
   5   1   6      148.46      136.48      4.03 o 
   6   1   6        0.02        0.70      0.88 o 
   7   1   6      141.75      143.35      7.33 o 
   8   1   6        1.15        2.94      2.19 o 
  -7   2   6       92.27      113.14      7.99 o 
  -6   2   6       33.21       34.66      5.10 o 
  -5   2   6      124.22      129.32      7.16 o 
  -4   2   6        7.49        9.38      2.67 o 
  -3   2   6        3.15        2.84      0.66 o 
  -2   2   6       38.42       29.37      1.36 o 
  -1   2   6      821.54      822.46      8.41 o 
   0   2   6      797.27      817.93      8.08 o 
   1   2   6      752.05      762.59     10.06 o 
   2   2   6      328.27      328.37      7.59 o 
   3   2   6       53.04       55.54      2.15 o 
   4   2   6      127.33      127.39      3.60 o 
   5   2   6       24.77       24.47      2.04 o 
   6   2   6       12.14       13.15      1.73 o 
   7   2   6        9.76        7.87      2.40 o 
   8   2   6       20.70       20.77      3.84 o 
  -6   3   6       72.55       86.21      6.56 o 
  -5   3   6       51.87       63.00      5.20 o 
  -4   3   6        3.50        3.93      1.20 o 
  -3   3   6       55.24       56.63      2.38 o 
  -2   3   6       21.84       23.02      1.43 o 
  -1   3   6      182.11      178.48      3.37 o 
   0   3   6      464.83      468.89      5.84 o 
   1   3   6       26.97       28.32      1.71 o 
   2   3   6      464.04      465.21     10.85 o 
   3   3   6      139.17      139.24      3.57 o 
   4   3   6       37.06       37.77      2.16 o 
   5   3   6        7.29        6.57      1.25 o 
   6   3   6       43.98       39.15      2.75 o 
   7   3   6       30.29       29.75      3.98 o 
   8   3   6        6.42        9.11      2.94 o 
  -6   4   6        0.00        0.24      1.80 o 
  -5   4   6       46.94       46.91      5.25 o 
  -4   4   6        3.79        2.45      1.51 o 
  -3   4   6        1.81        1.48      0.68 o 
  -2   4   6       16.24       14.58      1.29 o 
  -1   4   6       57.19       59.19      2.04 o 
   0   4   6       41.17       36.12      1.56 o 
   1   4   6       49.20       34.17      2.82 o 
   2   4   6      499.92      485.74     11.74 o 
   3   4   6        5.61        6.68      1.07 o 
   4   4   6      487.63      483.10      8.26 o 
   5   4   6      465.82      492.09      8.87 o 
   6   4   6       10.55       13.76      1.90 o 
   7   4   6       28.23       26.18      3.81 o 
   8   4   6        0.66        1.60      2.11 o 
  -5   5   6      148.21      149.53      8.45 o 
  -4   5   6      172.66      164.73      8.08 o 
  -3   5   6       98.96       95.37      3.90 o 
  -2   5   6        3.09        1.48      0.62 o 
  -1   5   6       80.38       72.24      2.42 o 
   0   5   6       84.89       98.63      5.15 o 
   1   5   6      213.47      199.11      7.39 o 
   2   5   6      631.72      616.64     14.36 o 
   3   5   6       67.01       66.19      4.40 o 
   4   5   6       43.72       46.99      2.87 o 
   5   5   6      115.54      117.88      4.17 o 
   6   5   6      350.54      322.38      7.51 o 
   7   5   6       16.65       16.56      3.31 o 
   8   5   6        1.14        1.19      2.09 o 
  -5   6   6       24.60       26.60      4.49 o 
  -4   6   6      203.82      212.76      9.70 o 
  -3   6   6       48.12       42.90      3.19 o 
  -2   6   6        6.89        4.57      1.33 o 
  -1   6   6       23.07       26.63      2.35 o 
   0   6   6       26.97       22.66      3.18 o 
   1   6   6        6.96       12.63      2.55 o 
   2   6   6      177.83      183.84      7.64 o 
   3   6   6       20.92       24.51      3.37 o 
   4   6   6       57.12       58.46      2.96 o 
   5   6   6       76.96       89.24      3.90 o 
   6   6   6       79.35       86.75      4.13 o 
   7   6   6       19.09       15.20      3.38 o 
  -4   7   6       16.57       24.08      6.33 o 
  -3   7   6      115.13      111.01      5.79 o 
  -2   7   6       84.41       79.70      3.93 o 
  -1   7   6      232.46      244.00      9.67 o 
   0   7   6      404.20      399.61     12.48 o 
   1   7   6      396.21      395.29     12.44 o 
   2   7   6      270.00      265.63      9.98 o 
   3   7   6       27.42       21.79      3.50 o 
   4   7   6        0.41       -0.44      0.99 o 
   5   7   6        4.44        3.39      1.37 o 
   6   7   6        0.00       -0.30      2.16 o 
   7   7   6       23.54       12.94      3.50 o 
  -3   8   6        8.04        9.95      2.47 o 
  -2   8   6       27.44       19.03      2.57 o 
  -1   8   6      544.58      508.84     15.47 o 
   0   8   6        1.32        3.43      1.94 o 
   1   8   6        2.32        0.37      1.73 o 
   2   8   6       77.39       68.30      5.61 o 
   3   8   6       37.05       47.09      5.24 o 
   4   8   6        0.00       -0.90      0.93 o 
   5   8   6       73.26       74.96      3.93 o 
   6   8   6        2.53        0.53      1.97 o 
   7   8   6        0.74        4.28      2.43 o 
  -2   9   6       79.95       78.82      6.53 o 
  -1   9   6        0.89        4.05      2.26 o 
   0   9   6        0.04        0.37      1.67 o 
   1   9   6       43.73       44.73      5.44 o 
   2   9   6        1.18        2.86      2.23 o 
   3   9   6        8.14        9.37      3.18 o 
   4   9   6        4.60        0.58      1.97 o 
   5   9   6        1.03        0.04      1.34 o 
   6   9   6       68.62       75.22      6.22 o 
  -1  10   6       15.02       11.80      3.45 o 
   0  10   6       11.69       10.79      3.21 o 
   1  10   6        1.12       -0.07      1.85 o 
   2  10   6        8.34        7.00      3.09 o 
   3  10   6        1.09        1.51      2.38 o 
   4  10   6        0.14       -0.46      2.43 o 
   5  10   6        6.34        6.46      2.09 o 
  -1 -10   7        7.04        7.50      1.91 o 
   0 -10   7        2.36        0.39      3.37 o 
   1 -10   7       18.29       19.81      2.98 o 
  -4  -9   7       12.69       10.51      2.87 o 
  -3  -9   7       35.52       33.08      4.40 o 
  -1  -9   7      131.04      125.45      4.76 o 
   0  -9   7        0.01        1.59      1.81 o 
   1  -9   7        0.00        2.29      1.90 o 
   2  -9   7       24.86       22.29      4.28 o 
   3  -9   7        1.89       -0.10      2.12 o 
  -5  -8   7        2.79        4.27      2.38 o 
  -4  -8   7        0.93       -0.15      1.84 o 
  -3  -8   7       83.81       91.98      6.14 o 
  -2  -8   7        5.54        4.05      1.89 o 
  -1  -8   7        1.44        0.96      1.02 o 
   0  -8   7       41.92       46.02      4.78 o 
   1  -8   7        5.73        6.17      2.45 o 
   2  -8   7        8.96        8.99      2.79 o 
   3  -8   7       15.47       19.96      4.08 o 
   4  -8   7       41.83       45.77      5.98 o 
  -5  -7   7        0.39        3.72      2.41 o 
  -4  -7   7      132.08      146.12      7.98 o 
  -3  -7   7       16.61       18.00      3.31 o 
  -2  -7   7        8.73        7.50      2.14 o 
  -1  -7   7       23.05       22.61      3.30 o 
   0  -7   7      123.05      147.78      7.11 o 
   1  -7   7      112.92      113.25      6.41 o 
   2  -7   7        3.82        7.39      2.33 o 
   3  -7   7        0.80        0.19      1.60 o 
   4  -7   7       12.92       22.05      4.20 o 
   5  -7   7        0.57        1.67      1.54 o 
  -6  -6   7       13.91        6.07      2.53 o 
  -5  -6   7        5.52        4.23      2.21 o 
  -4  -6   7       79.19       78.30      5.65 o 
  -3  -6   7      362.80      397.21     12.11 o 
  -2  -6   7       23.58       27.17      3.33 o 
  -1  -6   7      731.18      739.01     15.82 o 
   0  -6   7       64.14       70.01      4.37 o 
   1  -6   7        1.74        0.36      1.29 o 
   2  -6   7       76.30       64.71      4.88 o 
   3  -6   7        1.01        0.65      1.41 o 
   4  -6   7       20.60       16.79      3.25 o 
   5  -6   7       43.23       44.83      3.72 o 
   6  -6   7        0.07        0.44      1.49 o 
  -6  -5   7        0.02       -0.20      1.75 o 
  -5  -5   7       87.25       75.76      5.54 o 
  -4  -5   7       69.54       62.12      4.85 o 
  -3  -5   7      439.07      463.60     12.62 o 
  -2  -5   7       22.12       26.72      3.04 o 
  -1  -5   7       39.37       42.52      3.06 o 
   0  -5   7        8.27        8.98      1.84 o 
   1  -5   7        1.57        0.32      1.10 o 
   2  -5   7       29.13       30.16      3.54 o 
   3  -5   7       15.93       14.32      1.87 o 
   4  -5   7       15.84       13.75      2.03 o 
   5  -5   7        6.49        8.79      1.91 o 
   6  -5   7        0.65        1.33      1.39 o 
  -6  -4   7        2.24        1.61      1.75 o 
  -5  -4   7       12.71        6.80      2.18 o 
  -4  -4   7      130.94      120.35      6.12 o 
  -3  -4   7      250.39      255.47      8.50 o 
  -2  -4   7       14.63       11.86      1.27 o 
  -1  -4   7       17.82       15.65      1.41 o 
   0  -4   7      145.07      150.30      5.65 o 
   1  -4   7       75.46       74.87      2.98 o 
   2  -4   7      156.80      167.71      4.65 o 
   3  -4   7        0.00        0.92      0.74 o 
   4  -4   7        5.85        7.70      1.43 o 
   5  -4   7       10.87       17.37      2.21 o 
   6  -4   7      175.32      165.86     10.74 o 
   7  -4   7       15.88        8.31      2.84 o 
  -7  -3   7        5.04        1.67      2.06 o 
  -6  -3   7       34.10       30.92      4.32 o 
  -5  -3   7        0.01       -0.93      1.12 o 
  -4  -3   7        0.98        1.50      1.33 o 
  -3  -3   7        4.03        2.96      1.27 o 
  -2  -3   7        1.85        2.79      0.67 o 
  -1  -3   7      287.39      294.86      5.13 o 
   0  -3   7       74.17       83.72      2.82 o 
   1  -3   7       21.58       31.93      3.99 o 
   2  -3   7        2.98        7.18      2.19 o 
   3  -3   7       38.57       34.03      2.09 o 
   4  -3   7       20.48       25.60      2.18 o 
   5  -3   7       46.81       38.78      2.64 o 
   6  -3   7      241.36      252.30      6.91 o 
   7  -3   7       52.68       46.07      3.67 o 
  -7  -2   7        6.97        2.87      2.14 o 
  -6  -2   7        0.32        4.40      2.01 o 
  -5  -2   7        0.35        1.56      1.48 o 
  -4  -2   7        5.44        3.11      1.41 o 
  -3  -2   7       46.66       50.43      3.40 o 
  -2  -2   7      175.35      183.79      3.57 o 
  -1  -2   7       44.19       54.16      1.66 o 
   0  -2   7       13.62       16.69      1.23 o 
   1  -2   7      424.87      451.44      9.31 o 
   2  -2   7      127.71      119.57      3.07 o 
   3  -2   7       82.77       85.54      2.22 o 
   4  -2   7       63.62       64.87      2.79 o 
   5  -2   7       17.71       20.98      2.77 o 
   6  -2   7        5.30        1.84      1.28 o 
   7  -2   7       65.53       70.18      3.83 o 
  -7  -1   7        2.91        5.83      2.50 o 
  -6  -1   7        7.74       10.53      1.98 o 
  -5  -1   7       45.06       50.36      4.20 o 
  -4  -1   7        4.94        2.94      1.46 o 
  -3  -1   7      190.94      188.65      4.89 o 
  -2  -1   7       85.02       85.62      2.05 o 
  -1  -1   7       57.50       68.17      2.86 o 
   0  -1   7      314.99      340.72      4.19 o 
   1  -1   7       56.74       63.02      3.33 o 
   2  -1   7        9.49       14.49      0.89 o 
   3  -1   7      614.37      632.92      7.08 o 
   4  -1   7       92.00       99.13      3.23 o 
   5  -1   7       24.58       22.25      2.75 o 
   6  -1   7      363.44      329.49      7.46 o 
   7  -1   7        0.00       -1.16      1.37 o 
  -7   0   7        2.44        3.23      2.43 o 
  -6   0   7       26.99       19.65      2.57 o 
  -5   0   7       65.86       71.52      3.68 o 
  -4   0   7       25.24       22.22      3.26 o 
  -3   0   7      236.79      234.54      6.91 o 
  -2   0   7       23.62       16.16      1.05 o 
  -1   0   7      926.70      996.80      9.48 o 
   0   0   7      510.85      567.66      5.88 o 
   1   0   7      168.44      177.58      4.06 o 
   2   0   7      462.16      451.37      4.98 o 
   3   0   7     1795.67     1825.80     19.14 o 
   4   0   7      479.38      471.01      7.58 o 
   5   0   7        6.35        3.77      1.05 o 
   6   0   7       58.88       58.83      3.41 o 
   7   0   7        7.54        6.98      1.74 o 
  -7   1   7       29.40       29.22      4.91 o 
  -6   1   7       18.13       25.01      4.27 o 
  -5   1   7       18.55       22.55      4.59 o 
  -4   1   7      386.09      409.77      8.26 o 
  -3   1   7        0.74        0.78      0.65 o 
  -2   1   7      181.24      193.51      3.43 o 
  -1   1   7       26.88       30.10      1.26 o 
   0   1   7      880.18      833.38      9.71 o 
   1   1   7      272.07      274.97      7.47 o 
   2   1   7       10.10        9.39      0.92 o 
   3   1   7      208.93      200.30      3.93 o 
   4   1   7      122.48      124.92      3.48 o 
   5   1   7       33.25       34.07      2.17 o 
   6   1   7       14.19       14.89      1.93 o 
   7   1   7       10.21       12.14      1.89 o 
   8   1   7        9.24        9.91      2.86 o 
  -6   2   7       13.63       18.48      3.79 o 
  -5   2   7      243.65      252.48     10.18 o 
  -4   2   7     1256.37     1284.86     17.26 o 
  -3   2   7        3.42        3.46      0.94 o 
  -2   2   7        5.76        3.84      0.73 o 
  -1   2   7       88.09       78.98      2.12 o 
   0   2   7        0.51        2.23      0.51 o 
   1   2   7     2448.00     2465.22     25.74 o 
   2   2   7        8.60        9.74      0.79 o 
   3   2   7        2.27        2.29      0.64 o 
   4   2   7       31.92       30.59      2.13 o 
   5   2   7       36.76       39.09      2.34 o 
   6   2   7       88.24       96.63      3.84 o 
   7   2   7       37.92       40.55      3.14 o 
   8   2   7       14.32       13.17      3.18 o 
  -6   3   7        9.45        8.38      2.97 o 
  -5   3   7      152.48      170.76      8.46 o 
  -4   3   7      261.07      251.37      6.41 o 
  -3   3   7      436.65      464.03      6.76 o 
  -2   3   7        5.80        4.78      1.95 o 
  -1   3   7        0.55        0.39      0.42 o 
   0   3   7      200.29      219.59      3.76 o 
   1   3   7      376.05      421.10     10.39 o 
   2   3   7       21.37       19.04      2.41 o 
   3   3   7        1.06        1.34      0.62 o 
   4   3   7       97.61      103.78      3.40 o 
   5   3   7        4.33        3.98      1.07 o 
   6   3   7        3.68        3.54      1.24 o 
   7   3   7        0.97        2.55      1.33 o 
   8   3   7        3.31        0.32      1.80 o 
  -6   4   7        1.63        0.95      2.18 o 
  -5   4   7        5.84        3.74      2.07 o 
  -4   4   7       45.57       37.12      4.35 o 
  -3   4   7       46.98       45.03      2.43 o 
  -2   4   7        0.90        0.26      0.58 o 
  -1   4   7      339.82      362.60      5.57 o 
   0   4   7        0.69        0.91      0.47 o 
   1   4   7       77.84       66.66      4.05 o 
   2   4   7      236.68      228.55      7.85 o 
   3   4   7      336.20      338.75      6.30 o 
   4   4   7        2.94        2.16      0.93 o 
   5   4   7       84.23       83.76      4.90 o 
   6   4   7       85.07       81.57      3.69 o 
   7   4   7        0.01       -0.85      1.58 o 
   8   4   7       15.01        8.53      2.80 o 
  -5   5   7        3.83        5.01      2.52 o 
  -4   5   7        4.21        3.38      1.94 o 
  -3   5   7        0.49        1.81      1.04 o 
  -2   5   7       34.37       32.95      2.50 o 
  -1   5   7       16.17       15.86      1.46 o 
   0   5   7        5.72        6.66      1.80 o 
   1   5   7      581.48      598.07     14.40 o 
   2   5   7      231.75      233.65      8.43 o 
   3   5   7        0.14        0.88      1.07 o 
   4   5   7      257.52      255.08      5.98 o 
   5   5   7       75.09       74.81      3.44 o 
   6   5   7      370.63      360.68      8.07 o 
   7   5   7        3.96        2.70      1.70 o 
   8   5   7       15.06       15.25      3.52 o 
  -5   6   7       65.54       71.04      6.89 o 
  -4   6   7       19.51       24.00      4.23 o 
  -3   6   7       81.47       81.29      5.71 o 
  -2   6   7        8.76        5.16      3.44 o 
  -1   6   7        9.22       11.03      1.73 o 
   0   6   7       17.86       17.87      3.08 o 
   1   6   7      277.93      280.08      9.78 o 
   2   6   7        4.60        4.11      1.97 o 
   3   6   7        0.87        2.80      1.70 o 
   4   6   7        3.56        3.20      1.06 o 
   5   6   7        0.52       -0.36      1.02 o 
   6   6   7      152.86      153.22      6.10 o 
   7   6   7        0.38        0.66      1.75 o 
  -4   7   7       35.50       39.24      5.19 o 
  -3   7   7       11.66       11.41      4.85 o 
  -2   7   7        0.04        0.00      1.00 o 
  -1   7   7       11.09       10.61      2.77 o 
   0   7   7      286.19      283.55     10.63 o 
   1   7   7       11.45        5.35      2.14 o 
   2   7   7        0.61        2.06      1.85 o 
   3   7   7     1080.98     1119.51     23.87 o 
   4   7   7       41.98       38.05      2.94 o 
   5   7   7       55.29       55.30      3.44 o 
   6   7   7       25.84       29.10      2.97 o 
   7   7   7       16.41       13.87      3.33 o 
  -3   8   7       50.58       55.48      4.17 o 
  -2   8   7       27.00       25.54      3.89 o 
  -1   8   7       21.46       18.09      3.65 o 
   0   8   7        0.91        1.22      1.72 o 
   1   8   7       69.52       79.99      6.00 o 
   2   8   7        7.70        4.98      2.33 o 
   3   8   7        4.49        5.05      2.40 o 
   4   8   7      104.00      102.69      4.47 o 
   5   8   7        0.07        0.68      1.29 o 
   6   8   7        8.83        9.32      2.15 o 
  -2   9   7        6.05        9.38      3.06 o 
  -1   9   7       34.77       34.29      4.93 o 
   0   9   7       12.82       18.46      3.79 o 
   1   9   7       12.76       12.90      3.25 o 
   2   9   7        4.26        1.90      2.40 o 
   3   9   7       68.92       69.41      6.56 o 
   4   9   7       71.86       74.97      6.48 o 
   5   9   7       10.62       10.30      2.06 o 
   6   9   7        4.14        1.27      2.16 o 
  -1  10   7        0.64       -0.25      1.95 o 
   0  10   7        9.78       14.02      3.79 o 
   1  10   7       18.16       22.10      4.35 o 
   2  10   7       17.78       18.94      4.30 o 
   3  10   7       12.50        8.30      3.25 o 
   4  10   7        1.43        1.65      2.55 o 
  -3  -9   8        0.53        1.31      1.82 o 
  -2  -9   8        9.28        8.50      2.48 o 
   0  -9   8       13.20       10.45      2.00 o 
   1  -9   8        0.50       -0.08      1.75 o 
   2  -9   8       10.10        9.89      3.01 o 
  -4  -8   8       11.75        7.36      2.82 o 
  -3  -8   8        6.29        4.11      2.09 o 
  -2  -8   8        8.66        9.13      2.38 o 
  -1  -8   8       10.81       11.22      1.80 o 
   0  -8   8        2.30        4.18      1.90 o 
   1  -8   8       25.32       28.15      4.13 o 
   2  -8   8       10.98       11.47      3.23 o 
   3  -8   8        0.04       -2.22      1.48 o 
   4  -8   8       25.75       26.79      4.90 o 
  -5  -7   8      101.39      120.85      7.99 o 
  -4  -7   8       82.73       77.72      5.93 o 
  -3  -7   8        0.67        2.18      1.77 o 
  -2  -7   8       79.78       77.94      5.15 o 
  -1  -7   8      394.29      405.18     11.67 o 
   0  -7   8      339.32      370.22     11.62 o 
   1  -7   8      128.43      111.99      6.45 o 
   2  -7   8       76.36       82.31      5.88 o 
   3  -7   8        1.82        4.88      2.36 o 
   4  -7   8        4.09        3.33      2.38 o 
   5  -7   8        0.62       -0.05      2.01 o 
  -5  -6   8        1.05        2.41      2.04 o 
  -4  -6   8      174.06      182.59      8.52 o 
  -3  -6   8      202.32      212.63      8.71 o 
  -2  -6   8      227.14      232.20      8.43 o 
  -1  -6   8      109.86      113.21      5.48 o 
   0  -6   8       38.00       39.14      3.84 o 
   1  -6   8       47.67       57.91      4.45 o 
   2  -6   8       38.28       20.69      3.40 o 
   3  -6   8        4.49        4.76      2.09 o 
   4  -6   8       26.21       41.29      5.00 o 
   5  -6   8        0.96        1.05      2.19 o 
  -6  -5   8        0.02       -1.00      1.50 o 
  -5  -5   8       73.84       84.19      6.00 o 
  -4  -5   8       19.80       18.16      3.31 o 
  -3  -5   8      238.87      272.69      9.41 o 
  -2  -5   8        2.61        1.39      1.38 o 
  -1  -5   8       16.35       17.53      1.74 o 
   0  -5   8      236.96      242.01      5.65 o 
   1  -5   8       38.51       34.98      3.20 o 
   2  -5   8      228.24      234.48      8.94 o 
   3  -5   8       31.30       31.42      4.05 o 
   4  -5   8      103.88       86.73      3.94 o 
   5  -5   8       27.05       28.08      4.40 o 
   6  -5   8        0.43       -0.51      1.97 o 
  -6  -4   8      127.40      127.50      7.62 o 
  -5  -4   8       46.00       48.88      4.86 o 
  -4  -4   8        9.93       11.66      2.57 o 
  -3  -4   8      119.40      100.86      5.44 o 
  -2  -4   8       86.78       84.74      4.49 o 
  -1  -4   8      114.79      100.65      3.14 o 
   0  -4   8       68.43       66.14      4.94 o 
   1  -4   8       32.96       34.66      2.09 o 
   2  -4   8      201.43      215.21      5.10 o 
   3  -4   8       28.59       27.79      2.22 o 
   4  -4   8        1.82        4.13      1.23 o 
   5  -4   8       29.60       19.53      3.62 o 
   6  -4   8       51.66       41.32      5.24 o 
   7  -4   8        0.02        0.66      2.11 o 
  -6  -3   8       98.00       93.30      6.43 o 
  -5  -3   8       43.21       41.06      4.52 o 
  -4  -3   8       10.05       11.56      2.38 o 
  -3  -3   8        1.87       -0.25      0.97 o 
  -2  -3   8        0.60        0.95      0.97 o 
  -1  -3   8       50.37       55.24      1.85 o 
   0  -3   8      213.13      207.60      3.65 o 
   1  -3   8        6.33        4.06      0.93 o 
   2  -3   8      196.04      212.76      4.97 o 
   3  -3   8       80.21       87.86      3.65 o 
   4  -3   8        6.17        6.59      1.32 o 
   5  -3   8        2.12        2.04      1.90 o 
   6  -3   8       82.02      104.43      6.72 o 
   7  -3   8       13.08       17.49      3.96 o 
  -6  -2   8       12.04        8.40      2.74 o 
  -5  -2   8       20.88       29.77      3.93 o 
  -4  -2   8      120.77      109.13      5.70 o 
  -3  -2   8      135.89      127.50      5.51 o 
  -2  -2   8        2.61        2.34      0.85 o 
  -1  -2   8       11.73       15.53      2.29 o 
   0  -2   8      280.67      287.56      4.13 o 
   1  -2   8      209.14      208.60      6.33 o 
   2  -2   8      226.92      232.66      5.13 o 
   3  -2   8      120.77      136.36      3.29 o 
   4  -2   8       20.73       21.09      1.88 o 
   5  -2   8        1.32        1.27      1.61 o 
   6  -2   8        3.12        0.63      1.97 o 
   7  -2   8       22.62       19.99      3.77 o 
  -6  -1   8        1.59        2.02      1.40 o 
  -5  -1   8       30.57       30.71      2.90 o 
  -4  -1   8       43.92       41.89      3.03 o 
  -3  -1   8      619.30      651.10     10.46 o 
  -2  -1   8       37.26       35.30      1.42 o 
  -1  -1   8      130.12      130.29      2.66 o 
   0  -1   8       20.60       25.95      1.09 o 
   1  -1   8      128.07      134.75      3.72 o 
   2  -1   8       36.44       38.00      2.38 o 
   3  -1   8       10.26       12.55      0.97 o 
   4  -1   8        1.82        1.90      0.73 o 
   5  -1   8      224.38      227.42      8.89 o 
   6  -1   8      169.05      173.48      8.32 o 
   7  -1   8       13.97       11.95      3.16 o 
  -6   0   8       11.86       13.27      2.31 o 
  -5   0   8       87.79       73.73      8.01 o 
  -4   0   8      122.83      108.17      4.18 o 
  -3   0   8      436.28      422.33      9.07 o 
  -2   0   8       84.61       94.19      2.81 o 
  -1   0   8       10.67       12.03      0.93 o 
   0   0   8      734.43      789.10      7.75 o 
   1   0   8       15.91       17.02      1.56 o 
   2   0   8       94.04       92.82      3.15 o 
   3   0   8        0.66        0.85      0.40 o 
   4   0   8       57.05       61.75      3.04 o 
   5   0   8       12.20        8.61      1.37 o 
   6   0   8      424.62      416.10     12.65 o 
   7   0   8        0.71        2.60      2.14 o 
  -6   1   8       16.52       14.01      3.37 o 
  -5   1   8      309.03      325.63      8.05 o 
  -4   1   8      303.37      331.47      7.56 o 
  -3   1   8      141.78      151.43      5.03 o 
  -2   1   8      465.33      449.30      7.63 o 
  -1   1   8       26.27       29.74      1.36 o 
   0   1   8      391.28      396.50      4.84 o 
   1   1   8     1038.02     1029.64     13.14 o 
   2   1   8      334.55      335.82      6.43 o 
   3   1   8        0.39        1.89      0.53 o 
   4   1   8       16.97       18.14      1.51 o 
   5   1   8       11.03       12.23      1.53 o 
   6   1   8        0.04        0.49      1.65 o 
   7   1   8       60.54       67.95      5.25 o 
  -6   2   8       21.10       25.19      4.39 o 
  -5   2   8       71.97       62.58      5.20 o 
  -4   2   8      233.62      230.87      6.25 o 
  -3   2   8       56.53       65.47      3.05 o 
  -2   2   8      281.97      270.27      4.55 o 
  -1   2   8       49.76       48.71      1.75 o 
   0   2   8      467.82      522.96      6.17 o 
   1   2   8      361.03      374.70      6.89 o 
   2   2   8      381.83      366.25      6.86 o 
   3   2   8       13.40       16.90      3.09 o 
   4   2   8       12.55       11.56      1.33 o 
   5   2   8        9.66        9.28      1.43 o 
   6   2   8       14.99       13.26      2.94 o 
   7   2   8       26.14       28.95      4.15 o 
  -6   3   8       13.73       13.73      3.42 o 
  -5   3   8        7.27        2.70      2.07 o 
  -4   3   8       77.81       79.99      3.76 o 
  -3   3   8      340.85      368.31     10.19 o 
  -2   3   8       11.05       13.38      1.82 o 
  -1   3   8      242.81      258.00      4.46 o 
   0   3   8        5.65        2.90      1.64 o 
   1   3   8     1867.36     1863.53     21.32 o 
   2   3   8      154.38      154.20      4.38 o 
   3   3   8       40.98       39.71      1.89 o 
   4   3   8        1.94        2.56      0.79 o 
   5   3   8        0.27       -0.38      0.94 o 
   6   3   8       25.66       24.12      2.37 o 
   7   3   8       23.29       26.37      4.01 o 
  -5   4   8        2.98        6.34      2.46 o 
  -4   4   8        0.97        2.96      1.89 o 
  -3   4   8      272.41      286.77      6.24 o 
  -2   4   8       95.81       87.86      2.82 o 
  -1   4   8        0.50        0.12      0.50 o 
   0   4   8      201.81      185.51      5.14 o 
   1   4   8      221.94      236.76      5.71 o 
   2   4   8      120.51      111.30      5.48 o 
   3   4   8       12.12       11.50      1.38 o 
   4   4   8       15.30       16.50      1.72 o 
   5   4   8      312.27      308.73      6.77 o 
   6   4   8       13.38       17.44      2.21 o 
   7   4   8        2.24        0.88      1.78 o 
  -5   5   8        4.73        4.40      2.38 o 
  -4   5   8      135.97      139.64      7.67 o 
  -3   5   8        0.20        0.51      1.02 o 
  -2   5   8        4.95        5.48      1.09 o 
  -1   5   8        4.27        2.45      0.99 o 
   0   5   8        0.56        0.68      0.71 o 
   1   5   8      341.95      346.05     10.67 o 
   2   5   8      122.44      120.05      6.07 o 
   3   5   8        2.51        0.99      1.36 o 
   4   5   8       11.39       11.71      2.35 o 
   5   5   8       55.92       51.17      2.88 o 
   6   5   8       39.13       37.48      2.99 o 
   7   5   8        6.22        1.46      2.41 o 
  -4   6   8       90.28      101.61      6.96 o 
  -3   6   8       12.29        8.64      1.81 o 
  -2   6   8        2.86        0.40      1.00 o 
  -1   6   8        5.69        3.73      2.29 o 
   0   6   8        3.18        3.42      1.87 o 
   1   6   8       10.52       15.74      3.04 o 
   2   6   8      206.98      211.18      8.68 o 
   3   6   8       67.08       70.06      5.15 o 
   4   6   8       17.03       16.78      3.43 o 
   5   6   8        5.50       10.95      1.87 o 
   6   6   8       40.59       46.96      3.41 o 
  -4   7   8       35.07       41.24      5.37 o 
  -3   7   8       87.11       81.47      7.39 o 
  -2   7   8        6.12        4.89      1.50 o 
  -1   7   8        1.73        0.61      1.58 o 
   0   7   8      127.41      122.72      7.01 o 
   1   7   8       15.03       17.68      3.42 o 
   2   7   8      525.24      552.09     15.66 o 
   3   7   8      311.34      308.14     11.36 o 
   4   7   8        0.83        0.87      1.30 o 
   5   7   8       24.41       24.91      2.70 o 
   6   7   8        4.38        8.15      2.84 o 
  -3   8   8        4.74        0.84      1.40 o 
  -2   8   8        7.02        7.88      1.88 o 
  -1   8   8       67.10       72.06      5.85 o 
   0   8   8        1.32        3.16      2.21 o 
   1   8   8      119.53      114.92      7.25 o 
   2   8   8        9.50        6.09      2.55 o 
   3   8   8        5.24        7.31      2.80 o 
   4   8   8        0.36       -0.46      1.18 o 
   5   8   8       88.62       88.57      4.46 o 
   6   8   8        0.82       -0.01      1.78 o 
  -2   9   8        1.50        3.84      2.67 o 
  -1   9   8        6.94        5.58      2.62 o 
   0   9   8       82.35       86.95      6.70 o 
   1   9   8       25.51       25.96      4.42 o 
   2   9   8       14.57        8.13      3.23 o 
   3   9   8        1.98        1.99      2.28 o 
   4   9   8       13.94       10.96      3.35 o 
   5   9   8        9.56       10.28      2.17 o 
   0  10   8       81.60       93.58      7.62 o 
   1  10   8       76.56       88.75      7.24 o 
   2  10   8        1.65        3.06      2.52 o 
   3  10   8       35.56       37.20      5.68 o 
   4  10   8       16.94        8.26      3.45 o 
  -2  -9   9        1.66       -1.96      1.31 o 
   0  -9   9        5.01        3.42      2.31 o 
   1  -9   9        4.87        2.65      2.41 o 
   2  -9   9        8.03        8.75      3.08 o 
  -4  -8   9        0.02        0.83      1.97 o 
  -3  -8   9        0.04        3.20      1.94 o 
  -2  -8   9        5.13        4.08      1.92 o 
   0  -8   9        6.73        1.70      1.85 o 
   1  -8   9       19.56       16.49      3.59 o 
   2  -8   9        9.59        7.53      2.70 o 
   3  -8   9        1.30        1.27      2.24 o 
  -4  -7   9       15.03       15.72      3.42 o 
  -3  -7   9       15.78       16.22      3.23 o 
  -2  -7   9       11.97        9.89      2.50 o 
   0  -7   9      109.49      127.42      6.75 o 
   1  -7   9      614.79      593.46     16.19 o 
   2  -7   9       11.91        7.05      2.52 o 
   3  -7   9       53.20       52.15      5.70 o 
   4  -7   9        0.05        0.82      2.24 o 
  -5  -6   9        1.30       -0.05      1.56 o 
  -4  -6   9       43.68       40.04      4.73 o 
  -3  -6   9        1.44        0.66      1.51 o 
  -2  -6   9      305.84      304.86      9.95 o 
  -1  -6   9        0.92        0.78      0.79 o 
   0  -6   9        7.48        9.83      2.15 o 
   1  -6   9        6.30        5.54      1.94 o 
   2  -6   9       22.70       28.49      3.99 o 
   3  -6   9       12.22        7.94      2.48 o 
   4  -6   9       30.56       37.27      4.96 o 
   5  -6   9        0.46        0.14      2.14 o 
  -5  -5   9       66.52       64.87      5.37 o 
  -4  -5   9       31.09       37.67      4.32 o 
  -3  -5   9       50.69       49.84      4.51 o 
  -2  -5   9      251.40      255.44      8.60 o 
  -1  -5   9      104.25      106.73      3.57 o 
   0  -5   9       58.45       57.84      3.10 o 
   1  -5   9       25.88       27.16      2.95 o 
   2  -5   9       94.24       95.81      5.88 o 
   3  -5   9        1.55        1.21      1.72 o 
   4  -5   9       33.66       30.92      4.37 o 
   5  -5   9        7.05        5.39      2.60 o 
   6  -5   9       30.81       28.70      4.74 o 
  -6  -4   9        2.36        4.23      2.26 o 
  -5  -4   9        1.90        2.19      1.82 o 
  -4  -4   9      232.55      225.79      8.89 o 
  -3  -4   9       87.46       71.69      4.54 o 
  -2  -4   9       30.30       37.28      3.38 o 
  -1  -4   9      394.09      379.83      5.77 o 
   0  -4   9        4.11        2.67      0.93 o 
   1  -4   9       74.33       74.99      3.15 o 
   2  -4   9       33.11       35.84      2.38 o 
   3  -4   9       56.66       62.75      4.85 o 
   4  -4   9        0.48       -0.82      1.27 o 
   5  -4   9        0.94        2.92      1.97 o 
   6  -4   9        0.07        0.82      2.01 o 
  -6  -3   9        8.18        4.32      2.28 o 
  -5  -3   9       49.11       50.96      4.93 o 
  -4  -3   9        0.59       -0.63      1.14 o 
  -3  -3   9      219.04      206.35      7.49 o 
  -2  -3   9        3.77        2.85      1.03 o 
  -1  -3   9      158.16      164.72      4.02 o 
   0  -3   9      108.03      124.57      6.66 o 
   1  -3   9      218.37      224.62      5.37 o 
   2  -3   9      122.56      126.32      3.96 o 
   3  -3   9        5.57        4.20      1.85 o 
   4  -3   9       24.22       24.41      3.72 o 
   5  -3   9       22.57       17.37      3.50 o 
   6  -3   9       11.05       12.44      3.35 o 
   7  -3   9        8.10       17.07      3.84 o 
  -6  -2   9       59.62       57.81      4.16 o 
  -5  -2   9       17.81       16.70      2.97 o 
  -4  -2   9       91.92       84.77      3.93 o 
  -3  -2   9      280.59      252.92      6.21 o 
  -2  -2   9       99.61      101.52      6.35 o 
  -1  -2   9       56.06       57.16      1.89 o 
   0  -2   9      356.52      393.97      7.18 o 
   1  -2   9       24.45       30.68      4.93 o 
   2  -2   9       80.82       84.33      3.20 o 
   3  -2   9      223.87      234.03      7.56 o 
   4  -2   9       14.88       20.74      3.37 o 
   5  -2   9       33.30       25.96      3.91 o 
   6  -2   9       47.18       34.50      4.76 o 
   7  -2   9       45.29       52.13      5.68 o 
  -6  -1   9       31.30       34.31      3.42 o 
  -5  -1   9        6.74        7.33      1.68 o 
  -4  -1   9        5.95        4.24      1.69 o 
  -3  -1   9       19.80       19.18      2.03 o 
  -2  -1   9       79.98       84.67      4.64 o 
  -1  -1   9       97.24      111.15      2.56 o 
   0  -1   9      162.67      152.73      4.22 o 
   1  -1   9        8.83        8.89      1.99 o 
   2  -1   9      161.30      158.83      4.59 o 
   3  -1   9       33.52       27.95      3.77 o 
   4  -1   9      152.02      156.13      7.18 o 
   5  -1   9      255.76      233.62      9.28 o 
   6  -1   9        7.82        6.41      2.50 o 
   7  -1   9       42.05       37.79      4.95 o 
  -6   0   9        7.24        6.13      1.93 o 
  -5   0   9        8.56       11.36      2.85 o 
  -4   0   9       91.38       91.66      3.97 o 
  -3   0   9       65.29       66.68      4.09 o 
  -2   0   9        4.95        4.54      1.38 o 
  -1   0   9      328.65      329.43      4.73 o 
   0   0   9      287.25      286.98      7.84 o 
   1   0   9       23.86       20.80      1.79 o 
   2   0   9       11.75        9.88      1.35 o 
   3   0   9      441.32      426.06     11.03 o 
   4   0   9      418.33      422.54     11.95 o 
   5   0   9      377.21      393.23     12.07 o 
   6   0   9       52.20       46.10      4.81 o 
   7   0   9        0.69        6.07      2.41 o 
   8   0   9       25.41       15.74      3.60 o 
  -6   1   9        1.73        2.21      2.06 o 
  -5   1   9       43.31       40.34      3.34 o 
  -4   1   9       22.71       27.04      2.60 o 
  -3   1   9      133.95      127.48      4.30 o 
  -2   1   9      561.74      530.18      6.80 o 
  -1   1   9      425.07      403.59      6.44 o 
   0   1   9     1457.45     1596.47     41.54 o 
   1   1   9      285.07      330.56      6.48 o 
   2   1   9      255.21      255.27      5.75 o 
   3   1   9        8.88       10.20      1.47 o 
   4   1   9      129.39      130.51      6.36 o 
   5   1   9      180.14      191.86      8.19 o 
   6   1   9       69.97       75.47      5.44 o 
   7   1   9       58.32       55.50      5.49 o 
  -6   2   9        3.60        4.84      2.58 o 
  -5   2   9       37.38       47.52      5.32 o 
  -4   2   9        0.00        1.66      1.10 o 
  -3   2   9        6.76        7.62      1.48 o 
  -2   2   9      186.24      190.66      3.89 o 
  -1   2   9       39.90       43.63      2.54 o 
   0   2   9       71.76       84.36      2.22 o 
   1   2   9      346.79      337.04      6.73 o 
   2   2   9       10.85       10.75      1.69 o 
   3   2   9       37.39       46.21      3.67 o 
   4   2   9       80.17       77.68      5.00 o 
   5   2   9        8.23        4.30      2.04 o 
   6   2   9      158.69      161.30      7.83 o 
   7   2   9        0.13       -0.92      1.77 o 
  -5   3   9       37.86       39.48      5.03 o 
  -4   3   9        1.85        0.02      1.09 o 
  -3   3   9      158.70      167.00      5.15 o 
  -2   3   9      836.90      845.96     13.32 o 
  -1   3   9      419.43      431.46      6.23 o 
   0   3   9       28.50       24.22      1.42 o 
   1   3   9       33.65       37.53      2.26 o 
   2   3   9      361.87      379.63      9.92 o 
   3   3   9      372.05      399.17     11.32 o 
   4   3   9       13.89        8.86      2.38 o 
   5   3   9        5.73        5.42      2.06 o 
   6   3   9       18.05       13.92      3.11 o 
   7   3   9        0.08        0.03      2.04 o 
  -5   4   9        1.22        0.97      2.01 o 
  -4   4   9       18.42       26.81      4.11 o 
  -3   4   9        6.10        4.86      1.57 o 
  -2   4   9      597.22      628.82      8.57 o 
  -1   4   9        4.11        3.80      1.02 o 
   0   4   9       77.20       74.35      3.23 o 
   1   4   9       37.77       33.25      2.45 o 
   2   4   9      252.16      245.21      8.57 o 
   3   4   9       11.63        9.23      2.29 o 
   4   4   9       24.59       24.11      3.57 o 
   5   4   9       13.11       12.19      2.77 o 
   6   4   9       46.70       53.22      5.15 o 
   7   4   9      185.31      202.81      9.48 o 
  -5   5   9        7.71       11.56      3.42 o 
  -4   5   9        8.63        6.56      2.36 o 
  -3   5   9      131.82      127.67      6.89 o 
  -2   5   9        2.67        2.06      0.93 o 
  -1   5   9      662.97      688.77      9.18 o 
   0   5   9       24.52       34.20      3.46 o 
   1   5   9      102.21      115.98      6.23 o 
   2   5   9       11.66       11.75      2.53 o 
   3   5   9       42.52       41.44      4.28 o 
   4   5   9       39.04       33.15      4.13 o 
   5   5   9       12.67       18.89      3.33 o 
   6   5   9       34.91       42.49      4.85 o 
   7   5   9       33.82       29.02      4.49 o 
  -4   6   9       28.02       19.65      3.84 o 
  -3   6   9       20.91       15.49      3.18 o 
  -2   6   9       16.21       14.70      1.69 o 
  -1   6   9       50.59       45.84      3.77 o 
   0   6   9        1.12        2.38      1.84 o 
   1   6   9       16.96       10.79      2.69 o 
   2   6   9       68.34       68.21      5.14 o 
   3   6   9       50.56       44.40      4.56 o 
   4   6   9       71.59       75.62      5.71 o 
   5   6   9        5.58        6.32      2.41 o 
   6   6   9        1.60        1.26      2.43 o 
   7   6   9      101.93      101.84      7.07 o 
  -3   7   9        1.82       -0.41      1.22 o 
  -2   7   9        7.52        6.16      1.72 o 
  -1   7   9       26.53       27.52      4.05 o 
   0   7   9        0.55       -0.41      1.38 o 
   1   7   9      157.95      186.49      8.97 o 
   2   7   9      844.93      867.19     20.97 o 
   4   7   9        0.00        1.95      1.94 o 
   5   7   9       58.42       65.84      5.58 o 
   6   7   9       13.50       10.44      3.14 o 
  -2   8   9        4.19        6.08      3.15 o 
  -1   8   9        0.79        0.53      1.56 o 
   0   8   9        4.10        3.35      2.33 o 
   1   8   9       30.22       27.20      4.39 o 
   2   8   9       47.77       44.36      5.30 o 
   3   8   9      124.65      138.63      8.18 o 
   4   8   9        5.64        6.68      2.67 o 
   5   8   9        0.48        2.40      2.41 o 
   6   8   9       15.25       11.88      3.65 o 
  -1   9   9        7.91        7.43      3.08 o 
   0   9   9        0.07        1.99      2.33 o 
   1   9   9       11.51       22.57      4.50 o 
   2   9   9        6.85        7.29      3.04 o 
   3   9   9       17.56       20.55      4.32 o 
   4   9   9       23.80       22.01      4.47 o 
   5   9   9       28.96       40.41      5.90 o 
   1  10   9        0.01       -2.29      2.02 o 
   2  10   9        6.68        7.48      3.48 o 
   3  10   9        2.79        5.35      2.87 o 
   0  -9  10        1.15        2.82      2.31 o 
   0  -8  10        1.25       -0.10      1.78 o 
   1  -8  10        4.27        2.94      2.31 o 
   2  -8  10        4.41        3.14      2.26 o 
   3  -8  10       25.84       24.00      4.52 o 
  -4  -7  10        0.91       -0.31      1.84 o 
   0  -7  10       11.11       13.00      2.99 o 
   1  -7  10       67.20       82.76      6.05 o 
   2  -7  10       40.83       48.44      5.44 o 
   3  -7  10       12.02       15.03      3.60 o 
   4  -7  10        2.94        0.58      2.11 o 
  -5  -6  10        0.70        1.70      2.12 o 
  -4  -6  10       10.02       10.27      3.13 o 
  -1  -6  10       14.68        9.54      2.45 o 
   0  -6  10      113.13      113.12      4.32 o 
   1  -6  10      116.33      123.63      6.72 o 
   2  -6  10       29.04       30.19      4.30 o 
   3  -6  10        8.05        5.15      2.36 o 
   4  -6  10        1.42        3.99      2.41 o 
   5  -6  10        3.42        0.92      2.33 o 
  -5  -5  10       16.00       18.60      3.76 o 
  -4  -5  10       17.32       13.48      2.86 o 
  -3  -5  10       26.80       27.68      3.69 o 
  -1  -5  10       15.58       16.78      3.03 o 
   0  -5  10       44.40       37.07      2.67 o 
   1  -5  10       25.60       25.21      2.34 o 
   2  -5  10      171.12      171.00      8.05 o 
   3  -5  10       40.65       38.42      4.69 o 
   4  -5  10        2.02        6.10      2.46 o 
   5  -5  10       21.02       27.17      4.64 o 
   6  -5  10        6.46        3.62      2.79 o 
  -5  -4  10        0.03        2.46      1.85 o 
  -4  -4  10       33.68       35.31      4.06 o 
  -3  -4  10        0.69        1.58      1.44 o 
  -2  -4  10      251.41      244.10      9.67 o 
  -1  -4  10      875.19      864.80     16.51 o 
   0  -4  10       11.42       11.94      1.63 o 
   1  -4  10        4.80        6.72      1.39 o 
   2  -4  10       83.73       78.30      3.40 o 
   3  -4  10       64.81       76.86      5.48 o 
   4  -4  10        8.90        4.91      2.23 o 
   5  -4  10        0.44        2.28      1.97 o 
   6  -4  10        2.66        1.27      2.18 o 
  -6  -3  10        6.36        8.02      2.05 o 
  -5  -3  10        2.00       -0.13      1.08 o 
  -4  -3  10      189.87      183.96      9.76 o 
  -3  -3  10       58.15       54.02      3.17 o 
  -2  -3  10        0.00        0.78      1.48 o 
  -1  -3  10      401.18      396.78      7.59 o 
   0  -3  10        6.54        6.56      1.28 o 
   1  -3  10       72.35       69.90      5.37 o 
   2  -3  10      321.85      317.18      6.87 o 
   3  -3  10       61.53       57.49      4.71 o 
   4  -3  10       25.41       23.60      3.88 o 
   5  -3  10        9.04       12.51      3.18 o 
   6  -3  10        8.44        7.34      2.69 o 
   7  -3  10       15.46       12.04      3.40 o 
  -6  -2  10        6.83        7.57      2.03 o 
  -5  -2  10        0.71        1.30      1.25 o 
  -4  -2  10       49.15       56.58      3.44 o 
  -3  -2  10       84.97       86.43      4.75 o 
  -2  -2  10       17.41       11.10      2.45 o 
  -1  -2  10      103.92       93.41      3.35 o 
   0  -2  10      106.99      113.82      3.80 o 
   1  -2  10       41.23       35.46      2.36 o 
   2  -2  10       33.61       37.56      2.45 o 
   3  -2  10      348.69      356.61     16.93 o 
   4  -2  10        8.14        7.43      2.38 o 
   5  -2  10       45.89       41.96      4.88 o 
   6  -2  10       14.04       10.01      2.99 o 
   7  -2  10        3.76        1.29      2.35 o 
  -6  -1  10        0.80        0.52      1.35 o 
  -5  -1  10       11.70       15.07      3.02 o 
  -4  -1  10      256.53      248.35      6.78 o 
  -3  -1  10       58.66       54.42      2.96 o 
  -2  -1  10        9.87        6.44      1.90 o 
  -1  -1  10       43.70       47.34      2.51 o 
   0  -1  10       39.47       41.63      2.33 o 
   1  -1  10       41.88       44.20      2.42 o 
   2  -1  10        4.26        3.92      1.04 o 
   3  -1  10      310.52      345.18      7.19 o 
   4  -1  10       77.34       81.28      5.41 o 
   5  -1  10       17.36       17.19      3.31 o 
   6  -1  10        2.24        0.99      1.90 o 
   7  -1  10       16.08       18.87      3.96 o 
  -6   0  10        0.77        1.92      1.53 o 
  -5   0  10        6.01        7.73      2.07 o 
  -4   0  10      110.56      112.20      4.55 o 
  -3   0  10      113.83      113.77      4.83 o 
  -2   0  10       64.81       62.97      4.59 o 
  -1   0  10       46.64       37.05      2.20 o 
   0   0  10       31.39       25.25      3.51 o 
   1   0  10       32.39       27.70      2.12 o 
   2   0  10      182.73      191.33      5.10 o 
   3   0  10        3.66        2.14      1.05 o 
   4   0  10        9.57        8.36      2.29 o 
   5   0  10       39.08       41.08      4.52 o 
   6   0  10       55.95       60.80      5.20 o 
   7   0  10       33.62       34.68      4.90 o 
  -6   1  10        8.40        3.98      2.31 o 
  -5   1  10       65.13       65.49      5.11 o 
  -4   1  10       41.70       43.49      3.22 o 
  -3   1  10       54.87       48.88      6.66 o 
  -2   1  10     1424.48     1414.38     26.97 o 
  -1   1  10        4.32        5.35      1.08 o 
   0   1  10       42.72       44.97      2.40 o 
   1   1  10       64.67       66.82      2.92 o 
   2   1  10        1.55        1.29      1.16 o 
   3   1  10        0.49        1.23      0.87 o 
   4   1  10        1.54        1.12      1.46 o 
   5   1  10       53.02       50.98      4.88 o 
   6   1  10      146.54      134.66      7.42 o 
   7   1  10        4.76        2.52      2.29 o 
  -5   2  10       61.35       64.94      5.59 o 
  -4   2  10       64.67       58.67      3.42 o 
  -3   2  10      225.26      231.69      6.16 o 
  -2   2  10        1.15        0.77      0.67 o 
  -1   2  10      112.19      107.62      3.73 o 
   0   2  10       45.04       43.77      3.68 o 
   1   2  10       94.72       93.93      3.57 o 
   2   2  10      256.94      284.59      6.50 o 
   3   2  10       20.66       24.10      2.26 o 
   4   2  10      193.69      196.15      8.10 o 
   5   2  10       43.45       36.84      4.39 o 
   6   2  10        4.59        2.75      2.04 o 
   7   2  10       57.03       62.84      5.46 o 
   8   2  10        1.06       -1.04      2.40 o 
  -5   3  10        0.44        1.07      1.70 o 
  -4   3  10        0.17        0.07      1.51 o 
  -3   3  10      146.82      136.40      6.25 o 
  -2   3  10       48.11       48.07      2.57 o 
  -1   3  10        8.76        6.62      1.31 o 
   0   3  10       80.25       85.43      3.45 o 
   1   3  10      701.06      713.64     18.94 o 
   2   3  10      263.64      267.51      6.41 o 
   3   3  10       37.69       33.70      3.89 o 
   4   3  10       61.30       55.15      4.47 o 
   5   3  10        1.15       -0.76      1.44 o 
   6   3  10       24.23       28.15      4.13 o 
   7   3  10       27.17       29.78      4.56 o 
  -5   4  10       18.75       25.23      4.33 o 
  -4   4  10       13.67        6.07      2.40 o 
  -3   4  10        2.51        1.69      1.15 o 
  -2   4  10      270.89      276.62      5.44 o 
  -1   4  10        1.70        1.29      0.83 o 
   0   4  10      146.22      144.52      4.99 o 
   1   4  10      108.96      107.00      4.04 o 
   2   4  10       35.58       35.94      3.94 o 
   3   4  10       16.69       16.52      2.91 o 
   4   4  10       54.59       39.21      4.39 o 
   5   4  10        0.54        0.29      1.58 o 
   6   4  10       13.16       15.28      3.42 o 
   7   4  10       22.10       22.22      4.20 o 
  -4   5  10        4.21        1.29      1.84 o 
  -3   5  10        4.29        5.15      2.21 o 
  -2   5  10      410.74      394.09      6.95 o 
  -1   5  10      527.18      566.55      8.35 o 
   0   5  10       38.89       32.05      2.77 o 
   1   5  10      233.58      236.80     10.20 o 
   2   5  10      106.95      107.51      6.23 o 
   3   5  10       89.05       96.40      5.99 o 
   4   5  10        4.22        1.78      1.77 o 
   5   5  10        2.11        1.14      1.89 o 
   6   5  10        2.47        0.87      2.12 o 
   7   5  10       40.79       45.99      5.54 o 
  -4   6  10        0.00       -0.03      1.84 o 
  -3   6  10        0.14        0.58      1.46 o 
  -2   6  10        6.01        4.73      1.22 o 
  -1   6  10        6.27        4.72      1.18 o 
   0   6  10      113.00      114.90      6.82 o 
   1   6  10       15.01        7.67      2.40 o 
   2   6  10        5.34        5.95      2.19 o 
   3   6  10       65.69       71.47      5.65 o 
   4   6  10        5.04        6.14      2.43 o 
   5   6  10       38.02       40.09      4.96 o 
   6   6  10       24.96       23.71      4.35 o 
   7   6  10        0.51       -0.83      2.55 o 
  -3   7  10        5.55        4.13      2.33 o 
  -2   7  10        0.54       -1.11      1.12 o 
  -1   7  10        0.34       -0.41      1.70 o 
   0   7  10       52.21       54.77      5.58 o 
   1   7  10      182.11      184.92      9.07 o 
   2   7  10      146.73      147.79      8.10 o 
   3   7  10      170.59      188.33      9.21 o 
   4   7  10      139.35      143.10      8.15 o 
   5   7  10      102.55      108.87      7.42 o 
   6   7  10        0.09        5.30      2.75 o 
  -2   8  10        8.21        6.90      3.01 o 
  -1   8  10        5.19        5.20      2.80 o 
   0   8  10        5.89        2.48      2.11 o 
   1   8  10        6.02        6.95      2.74 o 
   2   8  10       16.64       15.91      3.60 o 
   3   8  10        6.01        8.60      3.04 o 
   4   8  10       16.23       16.47      3.64 o 
   5   8  10        5.23        4.11      2.67 o 
   6   8  10       11.63       12.12      3.82 o 
   0   9  10        5.28        6.10      2.87 o 
   1   9  10       21.70       26.71      4.79 o 
   2   9  10        1.03       -1.61      1.73 o 
   3   9  10       18.25       18.05      4.35 o 
   4   9  10        0.70        1.36      2.16 o 
   0  -8  11        7.04        6.56      2.53 o 
   1  -8  11        6.46        5.25      2.50 o 
   2  -8  11       19.13       19.29      3.82 o 
  -1  -7  11        6.40        5.54      2.31 o 
   0  -7  11       86.80       96.93      6.22 o 
   1  -7  11       91.02       96.65      6.48 o 
   2  -7  11      101.83      105.80      7.09 o 
   3  -7  11        2.50        2.91      2.48 o 
  -2  -6  11       23.05       18.46      3.50 o 
  -1  -6  11        1.92        3.55      1.99 o 
   0  -6  11       97.08       85.94      3.88 o 
   1  -6  11      217.61      212.70      9.14 o 
   2  -6  11        8.96       10.88      2.86 o 
   3  -6  11       84.24       74.69      6.16 o 
   4  -6  11        8.48       11.52      3.42 o 
  -3  -5  11       77.53       88.24      6.58 o 
  -2  -5  11        0.09       -1.27      1.39 o 
  -1  -5  11      137.42      151.68      7.62 o 
   0  -5  11        6.92        7.26      1.59 o 
   1  -5  11      105.38      112.93      4.33 o 
   2  -5  11      163.50      159.07      7.98 o 
   3  -5  11       53.15       58.64      5.73 o 
   4  -5  11       13.23        8.65      2.75 o 
   5  -5  11        0.06       -0.39      1.68 o 
  -5  -4  11        8.81        1.94      2.31 o 
  -3  -4  11       11.26        7.55      2.53 o 
  -2  -4  11       75.78       71.56      5.54 o 
  -1  -4  11       59.21       64.45      5.08 o 
   0  -4  11       18.09       17.44      2.04 o 
   1  -4  11        3.63        1.54      0.96 o 
   2  -4  11       60.33       60.35      4.76 o 
   3  -4  11       24.14       30.14      4.22 o 
   4  -4  11       30.76       22.76      3.98 o 
   5  -4  11       21.21       22.22      4.23 o 
   6  -4  11        0.48       -1.16      1.97 o 
  -5  -3  11       50.49       43.47      5.75 o 
  -4  -3  11       54.79       53.81      5.83 o 
  -3  -3  11       53.92       40.93      4.90 o 
  -2  -3  11       92.28       92.10      6.02 o 
  -1  -3  11       24.50       21.90      3.35 o 
   0  -3  11      457.09      449.20     10.91 o 
   1  -3  11      151.96      154.30      5.44 o 
   2  -3  11        8.91        8.87      3.57 o 
   3  -3  11        3.16        4.40      2.14 o 
   4  -3  11       21.43       24.89      3.93 o 
   5  -3  11        2.37        3.21      2.14 o 
   6  -3  11        3.29        4.37      2.46 o 
  -5  -2  11        0.05       -1.27      1.73 o 
  -4  -2  11      234.08      204.58      9.79 o 
  -3  -2  11       76.55       71.71      5.58 o 
  -2  -2  11        4.05        5.29      1.99 o 
  -1  -2  11       35.93       45.76      3.01 o 
   0  -2  11        4.23        3.80      1.07 o 
   1  -2  11      402.97      426.70      8.37 o 
   2  -2  11      446.79      450.50     10.57 o 
   3  -2  11       18.30       20.50      3.42 o 
   4  -2  11       18.22       17.99      3.45 o 
   5  -2  11       20.49       21.98      3.94 o 
   6  -2  11        0.25       -0.71      1.85 o 
   7  -2  11        3.16        0.34      2.48 o 
  -5  -1  11       12.25        6.99      2.63 o 
  -4  -1  11       19.40       14.65      3.31 o 
  -3  -1  11        0.18        0.31      1.60 o 
  -2  -1  11       40.53       36.56      4.22 o 
  -1  -1  11       30.37       28.35      2.17 o 
   0  -1  11        4.33        3.00      1.56 o 
   1  -1  11       79.38       79.65      6.87 o 
   2  -1  11        2.06        2.83      2.34 o 
   3  -1  11      210.77      224.70      5.94 o 
   4  -1  11      101.37      108.93      4.17 o 
   5  -1  11        8.33        8.16      2.70 o 
   6  -1  11        2.53        4.98      2.35 o 
   7  -1  11       45.20       48.59      5.92 o 
  -5   0  11       41.66       42.37      5.39 o 
  -4   0  11        0.02        0.27      1.72 o 
  -3   0  11       11.10        5.42      2.40 o 
  -2   0  11      218.92      209.28      8.77 o 
  -1   0  11      226.51      218.90      5.44 o 
   0   0  11       12.04       16.21      2.06 o 
   1   0  11        1.21        1.39      0.78 o 
   2   0  11      234.81      240.58      8.49 o 
   3   0  11      449.26      437.59      8.63 o 
   4   0  11       49.64       51.33      4.85 o 
   5   0  11       71.47       73.46      5.54 o 
   6   0  11       58.63       47.59      5.29 o 
   7   0  11       19.31       10.03      3.06 o 
  -5   1  11       15.20       14.11      3.42 o 
  -4   1  11       57.45       56.82      5.53 o 
  -3   1  11      816.30      850.10     20.23 o 
  -2   1  11      255.93      266.64     10.00 o 
  -1   1  11        5.11        8.62      2.29 o 
   0   1  11       81.38       78.48      3.24 o 
   1   1  11        5.97        5.84      1.91 o 
   2   1  11       41.01       46.34      2.64 o 
   3   1  11       99.17       91.95      6.33 o 
   4   1  11       25.30       16.69      3.15 o 
   5   1  11       21.47       18.63      3.62 o 
   6   1  11        6.32        4.03      2.36 o 
   7   1  11       51.48       46.42      5.53 o 
  -4   2  11        0.01       -0.48      1.60 o 
  -3   2  11      120.52      111.61      6.79 o 
  -2   2  11        0.12        0.20      1.34 o 
  -1   2  11        0.67        0.77      0.90 o 
   0   2  11       15.18       13.01      1.71 o 
   1   2  11        0.21        1.17      0.80 o 
   2   2  11        4.80        4.04      1.18 o 
   3   2  11      200.56      207.98      9.39 o 
   4   2  11       82.89       79.90      5.46 o 
   5   2  11       69.64       62.60      5.20 o 
   6   2  11       16.16       11.78      3.20 o 
   7   2  11        6.64        3.37      2.52 o 
  -4   3  11       86.90       99.16      6.67 o 
  -3   3  11       41.99       39.63      4.61 o 
  -2   3  11      287.24      285.42     10.37 o 
  -1   3  11      376.74      370.29      7.82 o 
   0   3  11       41.00       41.52      2.72 o 
   1   3  11       65.69       79.30      3.56 o 
   2   3  11      144.55      143.34      4.81 o 
   3   3  11       77.80       84.10      5.51 o 
   4   3  11      161.08      173.19      8.05 o 
   5   3  11        4.04        3.23      1.94 o 
   6   3  11        9.05        8.04      2.89 o 
   7   3  11        1.28        1.55      2.38 o 
  -3   4  11       94.43       99.78      6.45 o 
  -2   4  11       69.43       69.96      5.20 o 
  -1   4  11        4.22        5.55      1.45 o 
   0   4  11       15.41       16.39      2.07 o 
   1   4  11      100.44      103.33      7.37 o 
   2   4  11        0.46        0.36      0.95 o 
   3   4  11      167.83      171.62      7.91 o 
   4   4  11        0.11        0.29      1.56 o 
   5   4  11       23.64       23.82      3.89 o 
   6   4  11       21.10       17.00      3.55 o 
   7   4  11        3.17       -0.78      2.29 o 
  -2   5  11        4.23        6.78      1.67 o 
  -1   5  11      351.29      323.01     19.79 o 
   0   5  11      144.37      169.95      5.62 o 
   1   5  11       37.59       35.46      3.26 o 
   2   5  11        2.87        3.23      1.95 o 
   3   5  11        3.24        1.46      1.85 o 
   4   5  11        2.56        1.24      1.63 o 
   5   5  11       57.06       65.43      6.07 o 
   6   5  11        0.01        2.02      2.19 o 
   7   5  11       27.15       36.84      5.29 o 
  -2   6  11        3.38        4.95      1.66 o 
  -1   6  11        8.03        3.02      1.34 o 
   0   6  11       95.57      100.27      4.56 o 
   1   6  11      191.90      196.17      9.05 o 
   2   6  11       51.40       42.39      4.79 o 
   3   6  11        1.46        1.55      1.85 o 
   5   6  11      135.85      137.14      7.96 o 
   6   6  11       60.23       68.96      6.04 o 
  -2   7  11        0.70       -0.85      1.99 o 
  -1   7  11       12.80       12.61      3.26 o 
   0   7  11       16.58       11.24      3.06 o 
   1   7  11       80.53       73.92      5.94 o 
   2   7  11       39.76       38.12      4.96 o 
   3   7  11      106.08       97.39      6.79 o 
   4   7  11      113.11      117.53      7.60 o 
   5   7  11       17.60       12.04      3.45 o 
   6   7  11        2.38        3.20      2.65 o 
  -1   8  11       35.24       35.50      5.34 o 
   0   8  11        0.03        1.43      1.99 o 
   1   8  11        8.15        5.59      2.74 o 
   2   8  11       66.98       62.71      6.38 o 
   3   8  11       48.39       58.45      6.38 o 
   4   8  11        3.93        6.03      2.67 o 
   5   8  11        0.84        2.57      2.62 o 
   0   9  11       24.87       28.22      5.15 o 
   1   9  11        2.26        2.48      2.45 o 
   2   9  11        5.18        0.25      2.14 o 
   3   9  11        6.56        1.09      2.62 o 
   4   9  11        4.12        4.79      2.89 o 
  -2  -7  12       77.08       84.41      6.56 o 
  -1  -7  12       80.67       95.42      6.53 o 
   1  -7  12        0.00       -1.55      1.61 o 
   2  -7  12        0.90        1.05      2.18 o 
   3  -7  12       66.19       66.16      6.67 o 
  -3  -6  12       27.37       26.33      4.47 o 
  -2  -6  12      105.86      112.54      7.28 o 
  -1  -6  12       72.76       71.64      5.66 o 
   0  -6  12       59.79       55.01      4.31 o 
   1  -6  12        9.09        9.33      2.77 o 
   2  -6  12       62.91       52.34      5.49 o 
   3  -6  12        6.04       10.69      3.23 o 
   4  -6  12        0.61        2.38      2.60 o 
  -4  -5  12        0.00        0.46      2.04 o 
  -3  -5  12       13.47       18.56      3.79 o 
  -2  -5  12       21.76       18.05      3.71 o 
  -1  -5  12        0.16        1.97      1.87 o 
   0  -5  12       26.90       25.31      4.22 o 
   1  -5  12       41.94       40.83      3.13 o 
   2  -5  12        0.13       -0.07      1.53 o 
   3  -5  12       37.40       36.03      4.95 o 
   4  -5  12        2.89        1.21      2.12 o 
   5  -5  12        0.36        1.61      2.31 o 
  -4  -4  12        0.35        2.24      2.29 o 
  -3  -4  12        0.00       -0.97      1.43 o 
  -2  -4  12       11.02        6.07      2.46 o 
  -1  -4  12       89.09       83.11      5.77 o 
   0  -4  12      270.32      273.32      6.90 o 
   1  -4  12        0.77        2.16      1.18 o 
   2  -4  12        4.68        6.49      2.28 o 
   3  -4  12        7.73        2.65      1.99 o 
   4  -4  12        0.01       -1.22      1.72 o 
   5  -4  12        7.71        5.80      2.89 o 
  -5  -3  12        3.61        1.90      2.36 o 
  -3  -3  12      126.43      127.49      7.72 o 
  -2  -3  12       38.82       33.94      4.40 o 
  -1  -3  12       24.36       16.90      3.18 o 
   0  -3  12      297.49      311.53      7.40 o 
   1  -3  12      229.70      236.63      8.19 o 
   2  -3  12      180.75      176.97     11.09 o 
   3  -3  12       74.30       78.62      5.75 o 
   4  -3  12        1.42        2.31      2.04 o 
   5  -3  12        0.00        1.95      2.19 o 
   6  -3  12        0.06       -1.27      2.01 o 
  -5  -2  12        4.78        5.32      2.89 o 
  -4  -2  12       46.83       49.71      5.83 o 
  -3  -2  12       83.24       78.55      5.97 o 
  -2  -2  12      101.44      103.04      6.51 o 
  -1  -2  12        0.63        0.70      1.44 o 
   0  -2  12       83.42       92.51      6.31 o 
   1  -2  12      459.20      467.71      9.21 o 
   2  -2  12      455.99      480.58      9.36 o 
   3  -2  12       38.34       34.57      2.79 o 
   4  -2  12        0.01        1.22      1.60 o 
   5  -2  12        1.18        1.10      2.02 o 
   6  -2  12       13.39       18.26      4.05 o 
  -5  -1  12        4.28        6.10      2.72 o 
  -4  -1  12        0.61       -1.53      1.51 o 
  -3  -1  12       10.89        8.87      2.77 o 
  -2  -1  12       16.78       16.34      3.26 o 
  -1  -1  12        0.21       -0.75      1.24 o 
   0  -1  12        3.30        2.55      1.04 o 
   1  -1  12       90.26       83.11      3.59 o 
   2  -1  12        9.78       13.61      3.00 o 
   3  -1  12      145.95      140.36      4.84 o 
   4  -1  12       15.05       17.95      2.33 o 
   5  -1  12        0.05        0.44      1.92 o 
   6  -1  12        6.16        3.45      2.41 o 
   7  -1  12       41.87       25.48      4.81 o 
  -5   0  12       33.99       27.51      4.78 o 
  -4   0  12        0.86        0.71      1.82 o 
  -3   0  12       59.43       56.23      5.48 o 
  -2   0  12       53.62       64.27      5.19 o 
  -1   0  12        5.30        2.35      1.05 o 
   0   0  12        1.64        1.02      0.84 o 
   1   0  12      397.62      400.15      8.24 o 
   2   0  12       37.34       40.60      3.61 o 
   3   0  12       58.20       56.65      5.59 o 
   4   0  12       21.83       21.16      2.36 o 
   5   0  12       47.53       42.76      5.05 o 
   6   0  12        9.45       12.19      3.18 o 
   7   0  12       46.27       46.21      5.78 o 
  -5   1  12        5.37        6.10      3.18 o 
  -4   1  12       27.33       29.00      4.57 o 
  -3   1  12      320.18      333.16     12.21 o 
  -2   1  12      100.27      108.09      6.62 o 
  -1   1  12      114.26      121.21      4.25 o 
   0   1  12      149.14      146.07      4.72 o 
   1   1  12       57.11       62.23      3.09 o 
   2   1  12       15.83       14.10      1.98 o 
   3   1  12        1.00        2.75      2.37 o 
   4   1  12       70.55       75.96      5.54 o 
   5   1  12        7.82        5.18      2.43 o 
   6   1  12        1.26        1.50      2.14 o 
   7   1  12        0.00        0.63      1.92 o 
  -4   2  12        0.21        1.38      1.90 o 
  -3   2  12        1.49        1.61      1.73 o 
  -2   2  12       47.02       39.29      4.56 o 
  -1   2  12        0.88        1.28      0.97 o 
   0   2  12        0.13       -0.26      0.78 o 
   1   2  12       50.93       52.91      2.96 o 
   2   2  12       20.80       24.29      2.45 o 
   3   2  12       99.02       85.58      3.91 o 
   4   2  12       67.94       68.09      5.29 o 
   5   2  12       80.74       74.81      5.75 o 
   6   2  12       32.28       26.30      4.42 o 
   7   2  12       10.43       17.27      4.01 o 
  -4   3  12       17.16       22.85      4.23 o 
  -3   3  12        2.29        3.13      2.16 o 
  -2   3  12       37.37       39.61      4.69 o 
  -1   3  12       13.51       12.21      1.89 o 
   0   3  12       34.45       39.64      4.42 o 
   1   3  12        2.21        2.47      1.09 o 
   2   3  12       41.51       45.91      3.20 o 
   3   3  12      119.40      108.77      6.35 o 
   4   3  12       35.11       38.29      4.54 o 
   5   3  12        1.04       -0.63      1.65 o 
   6   3  12       24.55       25.57      4.28 o 
   7   3  12       71.36       65.30      6.46 o 
  -3   4  12        2.92        4.59      2.41 o 
  -2   4  12      116.08      124.97      7.14 o 
  -1   4  12      285.21      287.23      7.41 o 
   0   4  12        1.15        0.86      1.11 o 
   1   4  12        0.35        0.58      0.97 o 
   2   4  12       16.33       19.93      2.77 o 
   3   4  12       85.49       70.10      5.27 o 
   4   4  12       49.53       45.82      5.00 o 
   5   4  12       25.60       31.77      4.52 o 
   6   4  12        0.29       -0.10      2.11 o 
   7   4  12        0.60        2.45      2.41 o 
  -2   5  12      109.86      124.76      7.36 o 
  -1   5  12        0.01        0.21      1.12 o 
   0   5  12      273.87      272.56      7.36 o 
   1   5  12       15.21       11.17      2.06 o 
   2   5  12       10.15        9.64      2.67 o 
   3   5  12       24.32       19.38      3.50 o 
   4   5  12        0.96       -0.27      1.68 o 
   5   5  12        0.21        2.99      2.36 o 
   6   5  12        0.00        0.17      2.21 o 
  -2   6  12        2.95        2.91      2.16 o 
  -1   6  12       80.53       81.95      4.29 o 
   0   6  12      221.93      245.98      7.37 o 
   1   6  12       12.91       27.27      4.16 o 
   2   6  12        0.14       -2.04      1.36 o 
   3   6  12       20.66       15.04      3.37 o 
   4   6  12      116.87      125.82      7.79 o 
   6   6  12       10.26        9.84      3.14 o 
  -1   7  12       10.84       13.43      3.47 o 
   0   7  12       84.63       74.93      6.16 o 
   1   7  12       33.36       31.84      4.79 o 
   2   7  12        2.66        5.56      2.31 o 
   3   7  12       83.71       89.45      6.65 o 
   4   7  12       64.68       62.66      6.50 o 
   5   7  12        0.15        0.82      2.02 o 
   0   8  12       49.63       53.05      6.10 o 
   1   8  12       11.57       12.65      3.38 o 
   2   8  12        8.27        6.34      2.75 o 
   3   8  12       34.92       32.66      5.13 o 
   4   8  12       11.01       10.25      3.48 o 
  -1  -7  13       38.58       44.13      5.30 o 
   1  -7  13        0.97       -2.63      1.89 o 
   2  -7  13       35.19       38.78      5.34 o 
  -2  -6  13       18.12       17.93      3.71 o 
  -1  -6  13        2.26        5.68      2.45 o 
   0  -6  13        1.19        1.65      1.97 o 
   1  -6  13        2.41        7.12      2.63 o 
   2  -6  13       39.28       50.77      5.61 o 
   3  -6  13       10.18        8.30      3.08 o 
  -3  -5  13        2.16        0.46      2.07 o 
  -2  -5  13       64.79       55.96      5.90 o 
  -1  -5  13        2.37        3.96      2.24 o 
   0  -5  13      101.28      110.63      6.72 o 
   1  -5  13       19.08       14.82      2.22 o 
   2  -5  13       37.70       43.17      5.08 o 
   3  -5  13       17.48       14.69      3.45 o 
   4  -5  13       49.83       57.11      6.41 o 
  -4  -4  13        0.12        0.53      2.16 o 
  -3  -4  13       10.13        5.69      2.50 o 
  -2  -4  13       90.35       85.88      6.46 o 
  -1  -4  13      138.37      137.52      7.76 o 
   0  -4  13       24.77       24.47      2.61 o 
   1  -4  13       81.66       83.23      3.97 o 
   2  -4  13       33.66       33.25      4.49 o 
   3  -4  13        1.31        1.61      1.85 o 
   4  -4  13        5.32        1.39      2.21 o 
   5  -4  13       14.99       14.23      3.81 o 
  -4  -3  13       10.96       12.07      3.45 o 
  -3  -3  13        5.83        6.80      2.67 o 
  -2  -3  13        2.48        1.51      1.92 o 
  -1  -3  13      390.03      364.23     12.76 o 
   0  -3  13       44.47       45.28      5.06 o 
   1  -3  13        0.51        2.79      1.30 o 
   2  -3  13        0.35        1.78      1.21 o 
   3  -3  13       70.91       70.20      5.83 o 
   4  -3  13        0.88        0.48      2.02 o 
   5  -3  13        0.93        0.73      2.06 o 
  -4  -2  13        0.39        0.97      2.04 o 
  -3  -2  13       10.42        8.64      3.03 o 
  -2  -2  13       13.44       10.30      2.94 o 
  -1  -2  13      174.84      159.04      8.08 o 
   0  -2  13      122.39      129.12      4.70 o 
   1  -2  13      170.64      171.72      5.63 o 
   2  -2  13       66.15       61.26      3.55 o 
   3  -2  13        5.40        3.32      1.33 o 
   4  -2  13       13.57       16.81      3.52 o 
   5  -2  13        3.31        2.62      2.40 o 
   6  -2  13       12.06       19.29      4.39 o 
  -4  -1  13        5.85        2.38      2.41 o 
  -3  -1  13       72.20       68.80      5.95 o 
  -2  -1  13        0.25        1.41      1.90 o 
  -1  -1  13       36.15       39.68      4.68 o 
   0  -1  13        8.60        9.38      3.82 o 
   1  -1  13        2.00        1.94      1.13 o 
   2  -1  13       20.36       20.57      2.41 o 
   3  -1  13      112.07      108.87      6.11 o 
   4  -1  13       40.57       41.49      3.19 o 
   5  -1  13        0.31       -0.19      1.65 o 
   6  -1  13        0.06        0.36      2.12 o 
  -4   0  13        0.74        1.26      2.07 o 
  -3   0  13        1.13        3.81      2.21 o 
  -2   0  13      307.46      277.58     11.17 o 
  -1   0  13        0.02       -0.70      1.31 o 
   0   0  13      207.54      209.03      9.47 o 
   1   0  13       57.89       61.08      3.32 o 
   2   0  13      149.65      154.34      5.25 o 
   3   0  13      576.82      595.84     11.16 o 
   4   0  13       30.47       31.32      2.89 o 
   5   0  13        0.52        1.34      2.04 o 
   6   0  13        0.69        1.09      2.11 o 
  -4   1  13        1.81        0.88      2.14 o 
  -3   1  13        8.51        5.76      2.53 o 
  -2   1  13        5.04        6.80      2.67 o 
  -1   1  13      352.43      343.36     12.05 o 
   0   1  13      268.03      289.64      7.06 o 
   1   1  13        0.48        0.57      0.86 o 
   2   1  13       41.49       42.98      3.09 o 
   3   1  13       61.34       58.83      5.16 o 
   4   1  13        0.05        0.63      1.63 o 
   5   1  13        5.13        6.17      2.48 o 
   6   1  13       15.26       21.04      4.11 o 
   7   1  13        0.19       -0.54      2.29 o 
  -4   2  13        9.85       14.04      3.57 o 
  -3   2  13        1.00        1.50      1.89 o 
  -2   2  13       22.22       23.53      4.10 o 
  -1   2  13       54.39       54.83      3.26 o 
   0   2  13        1.05       -0.76      0.88 o 
   1   2  13       58.31       64.99      5.56 o 
   2   2  13        9.36        6.88      1.59 o 
   3   2  13       41.99       41.40      3.25 o 
   4   2  13      320.47      337.89     11.92 o 
   5   2  13       11.67       10.23      2.92 o 
   6   2  13        4.30        4.81      2.50 o 
   7   2  13       25.94       24.29      4.76 o 
  -4   3  13       20.40       20.86      4.08 o 
  -3   3  13        0.10        0.20      1.77 o 
  -2   3  13       52.04       52.18      5.41 o 
  -1   3  13       57.40       58.85      3.34 o 
   0   3  13        2.72        2.78      1.33 o 
   1   3  13       69.41       55.86      3.37 o 
   2   3  13       18.76       15.24      2.24 o 
   3   3  13       65.00       66.07      4.21 o 
   4   3  13       54.63       46.42      5.10 o 
   5   3  13       26.35       35.17      4.88 o 
   6   3  13        3.05        2.12      2.23 o 
   7   3  13       10.23        8.48      3.48 o 
  -3   4  13        1.21        0.22      1.99 o 
  -2   4  13        0.40        4.40      2.29 o 
  -1   4  13       33.44       30.83      2.97 o 
   0   4  13      314.23      311.79     11.33 o 
   1   4  13        9.51       12.34      2.03 o 
   2   4  13       64.06       73.06      7.70 o 
   3   4  13       22.64       26.26      3.96 o 
   4   4  13       55.67       51.81      5.31 o 
   5   4  13        6.58        7.96      2.80 o 
   6   4  13        0.19        0.48      2.18 o 
  -2   5  13      105.18      104.77      6.96 o 
  -1   5  13        0.16        0.24      1.69 o 
   0   5  13       17.15       16.93      3.48 o 
   1   5  13      180.83      167.74      5.96 o 
   2   5  13       12.72       13.28      3.11 o 
   3   5  13       12.75        6.49      2.41 o 
   4   5  13        7.66        5.37      2.55 o 
   5   5  13       62.62       54.17      5.90 o 
   6   5  13       10.31       13.79      3.67 o 
  -2   6  13        1.02       -0.37      1.89 o 
  -1   6  13        0.33        3.24      1.58 o 
   0   6  13       74.83       76.31      4.24 o 
   1   6  13       70.48       83.14      6.29 o 
   2   6  13       20.47       16.74      3.60 o 
   3   6  13        6.39        2.77      2.09 o 
   4   6  13       77.24       88.63      6.67 o 
   5   6  13       53.00       66.24      6.77 o 
   6   6  13       16.68       19.51      4.42 o 
  -1   7  13       12.95       15.64      2.65 o 
   0   7  13       11.50       15.30      3.71 o 
   1   7  13        9.11       10.88      3.11 o 
   2   7  13      156.27      163.68      9.22 o 
   3   7  13        1.72        2.07      2.12 o 
   4   7  13       10.69        7.56      3.08 o 
   5   7  13       16.47       12.04      3.74 o 
   1   8  13        9.56       13.51      3.67 o 
   2   8  13       50.95       52.96      6.29 o 
   3   8  13       33.62       35.85      5.44 o 
  -1  -6  14        0.39        1.85      1.92 o 
   0  -6  14        8.90        7.28      2.72 o 
   1  -6  14        0.37        0.76      2.11 o 
   2  -6  14       43.83       42.98      5.53 o 
  -2  -5  14       16.76       19.43      3.98 o 
  -1  -5  14       98.87       91.97      6.73 o 
   0  -5  14        5.65        6.20      2.53 o 
   1  -5  14        2.77        3.18      2.12 o 
   2  -5  14        0.57        4.22      2.36 o 
   3  -5  14        3.69        2.91      2.33 o 
  -3  -4  14        0.00        1.56      2.06 o 
  -2  -4  14       26.10       20.28      3.99 o 
  -1  -4  14       10.76        7.94      2.87 o 
   0  -4  14      204.91      222.95      9.99 o 
   1  -4  14       19.15       25.68      7.78 o 
   2  -4  14        0.38        2.04      2.18 o 
   3  -4  14        0.17        0.71      1.77 o 
   4  -4  14        0.17        0.88      2.28 o 
  -3  -3  14        4.86        2.21      2.21 o 
  -2  -3  14       53.00       56.89      6.00 o 
  -1  -3  14       11.18       12.68      3.26 o 
   0  -3  14       49.36       45.18      5.13 o 
   1  -3  14       82.60       85.30      4.20 o 
   2  -3  14        2.18        0.67      1.29 o 
   3  -3  14        0.98        2.40      2.18 o 
   4  -3  14        3.31        4.18      2.72 o 
   5  -3  14      108.51      127.69      8.42 o 
  -4  -2  14        1.16        1.50      2.60 o 
  -3  -2  14        2.39        1.12      1.94 o 
  -2  -2  14        6.53        2.96      2.02 o 
  -1  -2  14        1.89       -0.48      1.48 o 
   0  -2  14       61.44       61.15      4.34 o 
   1  -2  14       30.08       32.72      2.94 o 
   2  -2  14      105.16      108.60      4.61 o 
   3  -2  14        1.37        1.91      1.67 o 
   4  -2  14        4.48        1.48      1.90 o 
   5  -2  14       10.86        6.83      2.92 o 
  -4  -1  14        2.11        1.65      2.46 o 
  -3  -1  14        0.32        0.49      2.06 o 
  -2  -1  14        0.41       -0.27      1.55 o 
  -1  -1  14        0.44        0.97      1.77 o 
   0  -1  14       20.91       16.97      2.24 o 
   1  -1  14        0.17       -1.14      0.87 o 
   2  -1  14      184.33      191.64      6.05 o 
   3  -1  14      281.37      295.88      7.71 o 
   4  -1  14       10.30        6.88      2.70 o 
   5  -1  14        0.90        1.10      2.29 o 
   6  -1  14        1.30        3.42      2.55 o 
  -4   0  14        0.16        1.02      2.16 o 
  -3   0  14        0.03        1.43      1.99 o 
  -2   0  14       22.29       13.40      3.40 o 
  -1   0  14      130.33      108.00      6.97 o 
   0   0  14      602.42      589.25     11.07 o 
   1   0  14       59.18       63.49      3.55 o 
   2   0  14       66.77       61.71      3.91 o 
   3   0  14        9.41        9.51      1.90 o 
   4   0  14        6.98        9.37      2.52 o 
   5   0  14        1.26        1.12      2.09 o 
   6   0  14        1.23        0.07      2.09 o 
  -3   1  14        3.08        1.95      2.23 o 
  -2   1  14      148.24      150.05      8.47 o 
  -1   1  14      152.14      140.70      7.96 o 
   0   1  14        0.89        0.84      1.07 o 
   1   1  14        0.55        1.29      1.06 o 
   2   1  14       33.28       35.28      3.08 o 
   3   1  14        8.43        7.61      1.73 o 
   4   1  14        1.98        1.51      1.30 o 
   5   1  14        0.48        0.51      1.78 o 
   6   1  14        0.84        0.46      2.29 o 
  -3   2  14        0.04       -0.49      1.80 o 
  -2   2  14       16.00       18.39      3.84 o 
  -1   2  14        6.53        2.63      2.01 o 
   0   2  14       91.60       82.46      4.46 o 
   1   2  14        8.09        9.49      1.83 o 
   2   2  14       10.35       13.05      2.10 o 
   3   2  14       24.13       21.67      2.81 o 
   4   2  14        2.53        0.85      1.77 o 
   5   2  14        0.85        1.00      1.90 o 
   6   2  14       12.09        9.35      3.25 o 
  -3   3  14        1.73        4.01      2.62 o 
  -2   3  14       30.69       35.77      4.96 o 
  -1   3  14       43.83       40.04      5.00 o 
   0   3  14        6.36        3.46      1.71 o 
   1   3  14        3.97        4.84      1.52 o 
   2   3  14       12.11       10.95      3.20 o 
   3   3  14       24.93       19.96      2.60 o 
   4   3  14        5.79        6.39      2.43 o 
   5   3  14        4.39        2.72      2.40 o 
   6   3  14        1.53       -0.03      2.09 o 
  -2   4  14        1.48        4.90      2.57 o 
  -1   4  14        7.67        9.06      2.87 o 
   0   4  14        0.00        0.36      1.23 o 
   1   4  14        0.90        1.70      1.34 o 
   2   4  14       16.37       15.25      3.19 o 
   3   4  14       46.18       49.71      5.39 o 
   4   4  14        0.05       -0.36      1.68 o 
   5   4  14        1.28        2.16      2.23 o 
   6   4  14        0.40        1.53      2.46 o 
  -2   5  14        0.00       -1.12      1.97 o 
  -1   5  14        0.18        1.23      1.44 o 
   0   5  14       36.48       31.97      4.82 o 
   1   5  14       41.84       44.82      3.69 o 
   2   5  14        1.87        2.31      1.87 o 
   3   5  14        1.42        0.68      1.85 o 
   4   5  14       29.42       27.13      4.56 o 
   5   5  14       59.19       54.56      6.12 o 
  -1   6  14        0.33        3.00      1.63 o 
   0   6  14        1.20        2.29      1.49 o 
   1   6  14       53.58       71.61      6.10 o 
   2   6  14       23.91       24.87      4.57 o 
   3   6  14        2.78       -2.04      1.65 o 
   4   6  14        0.13        1.44      2.31 o 
   5   6  14       15.77       15.01      3.72 o 
   0   7  14        0.09        2.35      2.45 o 
   1   7  14        3.01        3.62      2.84 o 
   2   7  14       50.99       59.00      6.46 o 
   3   7  14        6.16        3.21      2.57 o 
   4   7  14        2.44        1.80      2.36 o 
  -1  -5  15        8.57        9.21      3.18 o 
   0  -5  15        0.60        0.88      2.07 o 
   1  -5  15        0.02        1.07      2.07 o 
   2  -5  15        2.99        3.09      2.41 o 
  -2  -4  15       24.65       30.94      5.18 o 
  -1  -4  15      104.67      121.82      7.99 o 
   0  -4  15       35.79       35.34      5.00 o 
   1  -4  15       10.55       10.39      2.07 o 
   2  -4  15        5.90        4.71      2.67 o 
   3  -4  15       39.82       42.86      5.51 o 
   4  -4  15        1.79        3.08      2.53 o 
  -2  -3  15       24.36       21.18      4.30 o 
  -1  -3  15        0.00        2.52      2.19 o 
   0  -3  15       27.66       28.31      4.54 o 
   1  -3  15        0.76       -0.96      1.14 o 
   2  -3  15       18.32       19.12      2.62 o 
   3  -3  15        0.03        2.41      2.11 o 
   4  -3  15        1.81        1.14      2.21 o 
  -3  -2  15       11.04       17.70      4.03 o 
  -2  -2  15        6.47        5.18      2.58 o 
  -1  -2  15        4.01        1.17      1.95 o 
   0  -2  15       40.82       47.54      5.39 o 
   1  -2  15       12.65       13.25      2.22 o 
   2  -2  15        8.00        5.84      1.75 o 
   3  -2  15       30.23       28.36      3.03 o 
   4  -2  15       25.52       33.73      5.08 o 
   5  -2  15       15.35       22.06      4.56 o 
  -3  -1  15       12.80       17.44      4.23 o 
  -2  -1  15       12.19        7.19      2.92 o 
  -1  -1  15        7.83        7.85      2.77 o 
   0  -1  15       19.59       13.04      3.21 o 
   1  -1  15       34.81       31.72      3.07 o 
   2  -1  15      243.14      264.79      7.45 o 
   3  -1  15       11.18       10.28      2.02 o 
   4  -1  15        0.16        0.31      1.78 o 
   5  -1  15        3.35        5.12      2.63 o 
  -3   0  15        6.09        6.15      2.91 o 
  -2   0  15       18.59       18.65      4.01 o 
  -1   0  15        4.19        4.78      2.11 o 
   0   0  15       30.49       35.02      4.86 o 
   1   0  15      125.87      128.30      5.12 o 
   2   0  15       31.80       31.93      3.06 o 
   3   0  15      209.01      223.32      6.92 o 
   4   0  15       92.75       92.04      4.56 o 
   5   0  15       29.05       28.99      4.71 o 
  -3   1  15        0.08       -2.50      1.70 o 
  -2   1  15       28.85       27.73      4.74 o 
  -1   1  15        0.28        1.12      2.01 o 
   0   1  15        1.45       -0.51      0.95 o 
   1   1  15       98.02       95.04      4.72 o 
   2   1  15       28.39       38.20      5.31 o 
   3   1  15       16.86       10.90      2.05 o 
   4   1  15       13.29       13.00      2.60 o 
   5   1  15       83.06       77.80      6.33 o 
   6   1  15       16.26       14.04      3.88 o 
  -3   2  15        0.62        0.83      2.12 o 
  -2   2  15        2.92        4.78      2.58 o 
  -1   2  15        0.16        2.18      1.89 o 
   0   2  15       67.58       60.14      3.58 o 
   1   2  15        3.41        4.73      1.47 o 
   2   2  15        0.06       -0.32      1.15 o 
   3   2  15       12.43       13.58      2.25 o 
   4   2  15        2.04       -0.10      1.77 o 
   5   2  15        2.11        2.38      2.36 o 
   6   2  15       17.47       10.49      3.38 o 
  -2   3  15       44.20       57.58      6.17 o 
  -1   3  15        0.09       -0.44      1.68 o 
   0   3  15       31.05       24.79      4.98 o 
   1   3  15       40.29       33.28      3.17 o 
   2   3  15       11.42       15.76      2.47 o 
   3   3  15        4.72        0.92      1.40 o 
   5   3  15        7.18        2.16      2.19 o 
  -2   4  15        1.08        0.99      2.14 o 
  -1   4  15       20.26       22.69      4.18 o 
   0   4  15        0.84       -1.26      1.13 o 
   1   4  15       24.54       33.23      7.45 o 
   2   4  15       47.30       48.94      3.88 o 
   3   4  15        9.73       11.12      2.97 o 
   4   4  15        2.07        4.13      2.38 o 
   5   4  15       25.31       28.97      4.83 o 
  -1   5  15       13.64        8.65      3.21 o 
   0   5  15       15.13       15.87      3.03 o 
   1   5  15       25.54       24.68      3.03 o 
   2   5  15       17.58       12.65      3.33 o 
   3   5  15       27.67       30.80      4.86 o 
   4   5  15        0.05       -0.37      1.75 o 
   5   5  15       17.79       20.81      4.23 o 
   0   6  15       20.99       18.98      2.89 o 
   1   6  15       42.65       38.25      5.56 o 
   2   6  15       63.68       80.56      6.63 o 
   3   6  15       13.61       10.47      3.42 o 
   4   6  15       25.86       24.80      4.54 o 
   0  -4  16       41.64       39.92      5.41 o 
   1  -4  16        8.29        8.33      3.08 o 
   2  -4  16        3.25        2.91      2.28 o 
  -1  -3  16        3.51        2.79      2.38 o 
   0  -3  16        1.47        2.31      2.31 o 
   1  -3  16       20.74       19.10      2.82 o 
   2  -3  16        7.19        9.37      4.09 o 
   3  -3  16        1.55        1.89      2.35 o 
  -2  -2  16        8.86        9.81      3.08 o 
  -1  -2  16        2.47        4.45      2.58 o 
   0  -2  16        1.80        1.48      2.12 o 
   1  -2  16       51.68       55.78      3.98 o 
   2  -2  16        2.67        2.13      1.55 o 
   3  -2  16        5.57        5.92      2.77 o 
   4  -2  16        1.22        7.10      2.99 o 
  -2  -1  16        4.94        2.35      2.40 o 
  -1  -1  16       34.13       28.36      4.69 o 
   0  -1  16       18.56       15.52      3.67 o 
   1  -1  16        3.54        4.65      2.21 o 
   2  -1  16       57.72       64.54      3.92 o 
   3  -1  16        2.22        0.69      1.25 o 
   4  -1  16        1.71        6.07      2.89 o 
  -2   0  16        0.89       -1.02      1.97 o 
  -1   0  16       54.86       50.34      5.87 o 
   0   0  16        0.46        1.29      2.07 o 
   1   0  16       28.42       31.98      3.17 o 
   2   0  16      194.52      195.06      6.62 o 
   3   0  16       25.78       31.51      5.33 o 
   4   0  16      158.82      165.58      8.16 o 
   5   0  16        0.95       -0.76      1.95 o 
  -2   1  16        3.13        5.90      2.97 o 
  -1   1  16        0.49        0.25      1.89 o 
   0   1  16       20.32       11.85      3.18 o 
   1   1  16      159.86      148.54      5.72 o 
   2   1  16       36.51       33.54      3.32 o 
   3   1  16        1.22        2.29      1.44 o 
   4   1  16       66.75       52.91     10.93 o 
   5   1  16       78.59       79.48      6.72 o 
  -2   2  16       28.29       31.18      5.12 o 
  -1   2  16       13.31       10.11      3.21 o 
   0   2  16       18.72       10.73      3.26 o 
   1   2  16       20.10       27.43      3.04 o 
   2   2  16        3.07        4.75      1.70 o 
   3   2  16       44.84       49.93      3.91 o 
   4   2  16       13.37       12.36      3.45 o 
   5   2  16      140.44      137.68      8.64 o 
  -1   3  16       32.95       33.32      5.03 o 
   0   3  16        2.43        6.71      1.78 o 
   1   3  16       43.71       38.53      3.56 o 
   2   3  16       34.38       35.67      3.51 o 
   3   3  16        1.56        2.46      1.74 o 
   4   3  16        7.08        3.91      2.50 o 
   5   3  16        5.23        2.43      2.41 o 
  -1   4  16       17.12       26.74      4.95 o 
   0   4  16       34.13       34.50      4.28 o 
   1   4  16        1.82        1.11      1.41 o 
   2   4  16      101.47      109.31     11.62 o 
   3   4  16        6.72        9.09      3.14 o 
   4   4  16        6.71       11.17      3.21 o 
   0   5  16        5.55        0.73      1.42 o 
   1   5  16        2.79        4.58      6.05 o 
   2   5  16        0.06        0.37      1.35 o 
   3   5  16       25.49       21.84      4.27 o 
   4   5  16       10.33        7.58      3.13 o 
   1  -3  17        0.08       -0.42      2.12 o 
   0  -2  17        5.98       14.91      3.88 o 
   1  -2  17        0.03        0.66      2.02 o 
   2  -2  17        0.01        0.65      1.51 o 
   3  -2  17        1.32       -0.22      2.35 o 
  -1  -1  17        0.03       -1.27      1.72 o 
   0  -1  17        0.39       -1.14      1.73 o 
   1  -1  17       15.49       19.08      4.53 o 
   2  -1  17        3.10        2.89      1.68 o 
   3  -1  17       11.34        9.47      2.28 o 
  -1   0  17        1.88        1.10      1.85 o 
   0   0  17       53.58       47.52      5.93 o 
   1   0  17       64.55       58.31      4.12 o 
   2   0  17       76.38       84.30      8.49 o 
   3   0  17        0.42        1.36      1.41 o 
   4   0  17        0.50        3.48      1.85 o 
  -1   1  17        0.28       -2.12      1.87 o 
   0   1  17       35.20       13.87      3.50 o 
   1   1  17       30.06       29.28      4.70 o 
   2   1  17        2.19        2.31      1.59 o 
   3   1  17        1.59        0.62      1.38 o 
   4   1  17       27.79       26.85      3.25 o 
   0   2  17       18.74       16.66      3.72 o 
   1   2  17        5.24        3.33      1.59 o 
   2   2  17        0.04        1.46      1.44 o 
   3   2  17       10.71        8.75      4.04 o 
   4   2  17       41.03       36.77      5.47 o 
   0   3  17        6.13       11.61      3.54 o 
   1   3  17        0.04       -0.36      1.74 o 
   2   3  17       10.79        8.64      2.22 o 
   3   3  17        3.25        2.19      1.56 o 
   4   3  17        7.31        7.77      2.87 o 
   1   4  17        4.57        7.35      2.01 o 
   2   4  17       36.84       40.58      3.92 o 
   3   4  17        3.96        7.90      3.01 o 
   2   1  18        2.68        2.27      1.65 o 
                                                 
